# Supplementary material for: Crystal structure and Hirshfeld-surface analysis of di­aqua­bis­(5-methyl-1H-1,2,4-triazole-3-carboxyl­ato)copper(II)
Source: Acta Crystallogr E Crystallogr Commun. 2024 Jan 1;80(Pt 1):54–7. doi: 10.1107/S2056989023010770 (PMC10833364; doi:10.1107/S2056989023010770)
Supplement: Supplementary file 1 [file e-80-00054-sup1.cif]

##############################################################################
#                                                                            #
# This CIF contains the data in a paper accepted for publication in          #
# Acta Crystallographica Section E. It conforms to the requirements of       #
# Notes for Authors for Acta Crystallographica Section E, and has been       #
# peer reviewed under the auspices of the IUCr Commission on Journals.       #
#                                                                            #
# Full details of the Crystallographic Information File format               #
# are given in the paper "The Crystallographic Information File (CIF):       #
# a New Standard Archive File for Crystallography" by S. R. Hall, F. H.      #
# Allen and I. D. Brown [Acta Cryst. (1991), A47, 655-685].                  #
#                                                                            #
# The current version of the core CIF dictionary is obtainable from          #
# ftp://ftp.iucr.org/pub/cif_core.dic.                                       #
#                                                                            #
# Software is freely available for graphical display of the structure(s)     #
# in this CIF. For information consult the CIF software page                 #
# http://www.iucr.org/resources/cif/software.                                #
#                                                                            #
# This file may be used for bona fide research purposes within the           #
# scientific community so long as proper attribution is given to the journal # 
# article from which it was obtained.                                        #
#                                                                            #
##############################################################################
data_I
_audit_creation_method
;
Olex2 1.3-ac4
(compiled 2020.11.27 svn.r5f609507 for Rigaku Oxford Diffraction, GUI svn.r6214)
;
_journal_date_recd_electronic     2023-12-11
_journal_date_accepted     2023-12-14
_journal_name_full     'Acta Crystallographica, Section E'
_journal_year     2024
_journal_volume     80
_journal_issue      1
_journal_page_first     54
_journal_page_last     57
_journal_paper_category     GM
_journal_paper_doi     10.1107/S2056989023010770
_journal_coeditor_code     PK2702
_publ_contact_author_name     'Oleksandr S. Vynohradov'
_publ_contact_author_address
;
Department of Chemistry, Taras Shevchenko National University of Kyiv,
Volodymyrska str. 64/13, 01601 Kyiv, Ukraine
;
_publ_contact_author_email     'osvynohradov@ukr.net'
_publ_contact_author_fax     '+380 44 2393201'
_publ_contact_author_phone     '+380 44 2393201'
_publ_section_title
;
Crystal structure and Hirshfeld-surface analysis of
diaquabis(5-methyl-1<i>H</i>-1,2,4-triazole-3-carboxylato)copper(II)
;
loop_
    _publ_author_name
    _publ_author_footnote
    _publ_author_address
    'Petrenko, Yuliia P.' .
;
Department of Chemistry, Taras Shevchenko National University of Kyiv,
Volodymyrska str. 64/13, 01601 Kyiv,
Ukraine
;
    'Vynohradov, Oleksandr S.' .
;
Department of Chemistry, Taras Shevchenko National University of Kyiv,
Volodymyrska str. 64/13, 01601 Kyiv,
Ukraine
;
    'Khomenko, Dmytro M.' .
;
Department of Chemistry, Taras Shevchenko National University of Kyiv,
Volodymyrska str. 64/13, 01601 Kyiv,
Ukraine
Enamine Ltd., Chervonotkatska Street 78,
Kyiv 02094,
Ukraine
;
    'Doroshchuk, Roman O.' .
;
Department of Chemistry, Taras Shevchenko National University of Kyiv,
Volodymyrska str. 64/13, 01601 Kyiv,
Ukraine
Enamine Ltd., Chervonotkatska Street 78,
Kyiv 02094,
Ukraine
;
    'Raspertova, Ilona V.' .
;
Department of Chemistry, Taras Shevchenko National University of Kyiv,
Volodymyrska str. 64/13, 01601 Kyiv,
Ukraine
;
    'Shova, Sergiu' .
;
"PetruPoni" Institute of Macromolecular Chemistry, Aleea Gr.
GhicaVoda 41A,
700487 Iasi,
Romania
;
    'Lampeka, Rostyslav D.' .
;
Department of Chemistry, Taras Shevchenko National University of Kyiv,
Volodymyrska str. 64/13, 01601 Kyiv,
Ukraine
;
_publ_section_synopsis
;
Herein, the synthesis and structure of the title compound,
diaquabis(5-methyl-1<i>H</i>-1,2,4-triazole-3-carboxylato)copper(II), which is
a mononuclear complex based on 5-methyl-1<i>H</i>-1,2,4-triazole-3-carboxylic
acid, are reported. A Hirshfeld surface analysis was also performed.
;
_chemical_name_systematic
;
Diaquabis(5-methyl-1<i>H</i>-1,2,4-triazole-3-carboxylato)copper(II)
;
_chemical_name_common     ?
_chemical_formula_moiety     'C8 H12 Cu N6 O6'
_chemical_formula_sum     'C8 H12 Cu N6 O6'
_chemical_formula_iupac     '[Cu (C4 H4 N3 O2)2 (H2 O1)2]'
_chemical_formula_weight     351.78
_chemical_melting_point     ?
_space_group_crystal_system     triclinic
_space_group_name_H-M_alt     'P -1'
_space_group_name_Hall     '-P 1'
loop_
    _space_group_symop_operation_xyz
    'x, y, z'
    '-x, -y, -z'
_cell_length_a     6.8465(4)
_cell_length_b     7.1097(7)
_cell_length_c     7.2090(5)
_cell_angle_alpha     79.267(7)
_cell_angle_beta     83.193(6)
_cell_angle_gamma     64.076(8)
_cell_volume     309.80(5)
_cell_formula_units_Z     1
_cell_measurement_reflns_used     1444
_cell_measurement_theta_min     2.8700
_cell_measurement_theta_max     28.8870
_cell_measurement_temperature     200.00(10)
_exptl_crystal_description     prism
_exptl_crystal_colour     'clear light blue'
_exptl_crystal_size_max     0.45
_exptl_crystal_size_mid     0.1
_exptl_crystal_size_min     0.1
_exptl_crystal_density_diffrn     1.886
_exptl_crystal_density_meas     ?
_exptl_crystal_density_method     ?
_exptl_crystal_F_000     179
_exptl_absorpt_coefficient_mu     1.805
_exptl_absorpt_correction_type     multi-scan
_exptl_absorpt_process_details
;
(<i>CrysAlisPro</i>; Agilent, 2012)
;
_exptl_absorpt_correction_T_min     0.77408
_exptl_absorpt_correction_T_max     1.00000
_diffrn_ambient_temperature     200.00(10)
_diffrn_source     'Enhance (Mo) X-ray Source'
_diffrn_radiation_type     'Mo K\a'
_diffrn_radiation_wavelength     0.71073
_diffrn_radiation_monochromator     graphite
_diffrn_measurement_device_type     'Xcalibur, Eos'
_diffrn_measurement_method     '\w scans'
_diffrn_detector_area_resol_mean     16.1593
_diffrn_reflns_number     2216
_diffrn_reflns_av_R_equivalents     0.0164
_diffrn_reflns_av_unetI/netI     0.0278
_diffrn_reflns_theta_min     2.878
_diffrn_reflns_theta_max     28.970
_diffrn_reflns_theta_full     25.242
_diffrn_measured_fraction_theta_max     0.849
_diffrn_measured_fraction_theta_full     0.998
_diffrn_reflns_limit_h_min     -8
_diffrn_reflns_limit_h_max     9
_diffrn_reflns_limit_k_min     -9
_diffrn_reflns_limit_k_max     9
_diffrn_reflns_limit_l_min     -9
_diffrn_reflns_limit_l_max     9
_refine_special_details     ?
_reflns_number_total     1397
_reflns_number_gt     1381
_reflns_threshold_expression     'I > 2\s(I)'
_refine_ls_structure_factor_coef     Fsqd
_refine_ls_matrix_type     full
_refine_ls_R_factor_all     0.0246
_refine_ls_R_factor_gt     0.0243
_refine_ls_wR_factor_gt     0.0621
_refine_ls_wR_factor_ref     0.0624
_refine_ls_goodness_of_fit_ref     1.108
_refine_ls_restrained_S_all     1.108
_refine_ls_number_reflns     1397
_refine_ls_number_parameters     101
_refine_ls_number_restraints     0
_refine_ls_hydrogen_treatment     constr
_refine_ls_weighting_scheme     calc
_refine_ls_weighting_details
              'w=1/[\s^2^(Fo^2^)+(0.0239P)^2^+0.1883P] where P=(Fo^2^+2Fc^2^)/3'
_atom_sites_solution_hydrogens     mixed
_atom_sites_solution_primary     dual
_atom_sites_solution_secondary     ?
_refine_ls_shift/su_max     0.000
_refine_ls_shift/su_mean     0.000
_refine_diff_density_max     0.352
_refine_diff_density_min     -0.378
_refine_ls_extinction_method     none
_refine_ls_extinction_coef     .
loop_
    _atom_type_symbol
    _atom_type_description
    _atom_type_scat_dispersion_real
    _atom_type_scat_dispersion_imag
    _atom_type_scat_source
    'C' 'C' 0.0033 0.0016
                         'International Tables Vol C Tables 4.2.6.8 and 6.1.1.4'
    'H' 'H' 0.0000 0.0000
                         'International Tables Vol C Tables 4.2.6.8 and 6.1.1.4'
    'Cu' 'Cu' 0.3201 1.2651
                         'International Tables Vol C Tables 4.2.6.8 and 6.1.1.4'
    'N' 'N' 0.0061 0.0033
                         'International Tables Vol C Tables 4.2.6.8 and 6.1.1.4'
    'O' 'O' 0.0106 0.0060
                         'International Tables Vol C Tables 4.2.6.8 and 6.1.1.4'
_computing_data_collection
;
<i>CrysAlisPro</i> (Agilent, 2012)
;
_computing_cell_refinement
;
<i>CrysAlisPro</i> (Agilent, 2012)
;
_computing_data_reduction
;
<i>CrysAlisPro</i> (Agilent, 2012)
;
_computing_structure_solution
;
<i>SHELXT2018/2</i> (Sheldrick, 2015a)
;
_computing_structure_refinement
;
<i>SHELXL2018/3</i> (Sheldrick, 2015b)
;
_computing_molecular_graphics
;
Olex2 (Dolomanov <i>et al.</i>,  2009)
;
_computing_publication_material
;
Olex2 (Dolomanov <i>et al.</i>,  2009)
;
loop_
    _atom_site_type_symbol
    _atom_site_label
    _atom_site_fract_x
    _atom_site_fract_y
    _atom_site_fract_z
    _atom_site_U_iso_or_equiv
    _atom_site_adp_type
    _atom_site_calc_flag
    _atom_site_occupancy
    _atom_site_disorder_assembly
    _atom_site_disorder_group
    Cu Cu1 0.500000 0.500000 0.500000 0.01665(11) Uani d 1 . .
    O O1 0.7195(2) 0.6171(2) 0.41929(19) 0.0200(3) Uani d 1 . .
    O O1W 0.2171(2) 0.8296(2) 0.31785(19) 0.0211(3) Uani d 1 . .
    H H1WA 0.100833 0.815339 0.353434 0.032 Uiso d 1 . .
    H H1WB 0.208435 0.929486 0.372183 0.032 Uiso d 1 . .
    O O2 0.8357(2) 0.8422(2) 0.49419(19) 0.0216(3) Uani d 1 . .
    N N1 0.4392(2) 0.6629(2) 0.7081(2) 0.0148(3) Uani d 1 . .
    N N2 0.5479(2) 0.8664(2) 0.8331(2) 0.0184(3) Uani d 1 . .
    N N3 0.3859(2) 0.8329(2) 0.9412(2) 0.0187(3) Uani d 1 . .
    H H3 0.332405 0.882766 1.045013 0.022 Uiso calc 1 . .
    C C1 0.7246(3) 0.7403(3) 0.5225(3) 0.0161(3) Uani d 1 . .
    C C2 0.5727(3) 0.7621(3) 0.6937(2) 0.0151(3) Uani d 1 . .
    C C3 0.3199(3) 0.7127(3) 0.8661(2) 0.0160(3) Uani d 1 . .
    C C4 0.1414(3) 0.6522(3) 0.9429(3) 0.0223(4) Uani d 1 . .
    H H4A 0.011749 0.743962 0.876397 0.033 Uiso calc 1 . .
    H H4B 0.115402 0.664910 1.074796 0.033 Uiso calc 1 . .
    H H4C 0.181446 0.508565 0.927290 0.033 Uiso calc 1 . .
loop_
    _atom_site_aniso_label
    _atom_site_aniso_U_11
    _atom_site_aniso_U_22
    _atom_site_aniso_U_33
    _atom_site_aniso_U_12
    _atom_site_aniso_U_13
    _atom_site_aniso_U_23
    Cu1 0.02239(18) 0.01979(18) 0.01580(17) -0.01517(14) 0.00516(11)
                                                                    -0.00932(12)
    O1 0.0244(7) 0.0226(7) 0.0205(7) -0.0158(6) 0.0067(5) -0.0108(5)
    O1W 0.0233(7) 0.0253(7) 0.0215(7) -0.0154(6) 0.0071(5) -0.0113(6)
    O2 0.0219(7) 0.0232(7) 0.0275(7) -0.0161(6) 0.0066(5) -0.0102(6)
    N1 0.0170(7) 0.0143(7) 0.0156(7) -0.0087(6) 0.0009(5) -0.0038(6)
    N2 0.0198(7) 0.0214(8) 0.0188(8) -0.0121(7) 0.0022(6) -0.0076(6)
    N3 0.0215(8) 0.0221(8) 0.0164(8) -0.0114(7) 0.0041(6) -0.0098(6)
    C1 0.0168(8) 0.0150(8) 0.0165(8) -0.0067(7) -0.0001(6) -0.0034(7)
    C2 0.0162(8) 0.0148(8) 0.0166(8) -0.0085(7) -0.0006(6) -0.0033(7)
    C3 0.0180(8) 0.0151(8) 0.0147(8) -0.0063(7) -0.0002(6) -0.0041(7)
    C4 0.0216(9) 0.0270(10) 0.0216(9) -0.0140(8) 0.0041(7) -0.0056(8)
_geom_special_details
;
 All esds (except the esd in the dihedral angle between two l.s. planes)
 are estimated using the full covariance matrix.  The cell esds are taken
 into account individually in the estimation of esds in distances, angles
 and torsion angles; correlations between esds in cell parameters are only
 used when they are defined by crystal symmetry.  An approximate (isotropic)
 treatment of cell esds is used for estimating esds involving l.s. planes.
;
loop_
    _geom_bond_atom_site_label_1
    _geom_bond_atom_site_label_2
    _geom_bond_site_symmetry_2
    _geom_bond_distance
    _geom_bond_publ_flag
    Cu1 O1 . 1.9987(12) ?
    Cu1 O1 2_666 1.9987(12) ?
    Cu1 O1W . 2.5405(15) ?
    Cu1 N1 . 1.9603(15) ?
    Cu1 N1 2_666 1.9603(15) ?
    O1 C1 . 1.264(2) ?
    O2 C1 . 1.239(2) ?
    N1 C2 . 1.363(2) ?
    N1 C3 . 1.329(2) ?
    N2 N3 . 1.361(2) ?
    N2 C2 . 1.310(2) ?
    N3 C3 . 1.340(2) ?
    C1 C2 . 1.501(2) ?
    C3 C4 . 1.481(2) ?
loop_
    _geom_angle_atom_site_label_1
    _geom_angle_atom_site_label_2
    _geom_angle_atom_site_label_3
    _geom_angle_site_symmetry_1
    _geom_angle_site_symmetry_3
    _geom_angle
    _geom_angle_publ_flag
    O1 Cu1 O1 2_666 . 180.0 ?
    O1 Cu1 O1W . . 89.09(5) ?
    O1 Cu1 O1W 2_666 . 90.91(5) ?
    N1 Cu1 O1 2_666 . 97.00(5) ?
    N1 Cu1 O1 2_666 2_666 83.00(5) ?
    N1 Cu1 O1 . 2_666 97.00(5) ?
    N1 Cu1 O1 . . 83.00(5) ?
    N1 Cu1 O1W 2_666 . 92.71(5) ?
    N1 Cu1 O1W . . 87.29(5) ?
    N1 Cu1 N1 2_666 . 180.0 ?
    C1 O1 Cu1 . . 115.49(11) ?
    C2 N1 Cu1 . . 111.00(11) ?
    C3 N1 Cu1 . . 144.60(12) ?
    C3 N1 C2 . . 104.36(14) ?
    C2 N2 N3 . . 101.94(14) ?
    C3 N3 N2 . . 111.67(15) ?
    O1 C1 C2 . . 113.53(15) ?
    O2 C1 O1 . . 127.10(17) ?
    O2 C1 C2 . . 119.35(16) ?
    N1 C2 C1 . . 116.79(15) ?
    N2 C2 N1 . . 114.35(16) ?
    N2 C2 C1 . . 128.86(16) ?
    N1 C3 N3 . . 107.67(15) ?
    N1 C3 C4 . . 126.36(16) ?
    N3 C3 C4 . . 125.95(16) ?
loop_
    _geom_hbond_atom_site_label_D
    _geom_hbond_atom_site_label_H
    _geom_hbond_atom_site_label_A
    _geom_hbond_site_symmetry_A
    _geom_hbond_distance_DH
    _geom_hbond_distance_HA
    _geom_hbond_distance_DA
    _geom_hbond_angle_DHA
    _geom_hbond_publ_flag
    N3 H3 O1W 1_556 0.86 2.06 2.822(2) 147.0 yes
    N3 H3 N2 2_677 0.86 2.58 3.121(2) 121.9 yes
    O1W H1WB O2 2_676 0.85 1.93 2.781(2) 174.9 yes
    O1W H1WA O2 1_455 0.85 1.92 2.737(2) 160.4 yes
    C4 H4B O1W 1_556 0.96 2.59 3.367(2) 138.6 no
_shelx_space_group_comment
;
The symmetry employed for this shelxl refinement is uniquely defined
by the following loop, which should always be used as a source of
symmetry information in preference to the above space-group names.
They are only intended as comments.
;
_shelx_estimated_absorpt_T_min     0.497
_shelx_estimated_absorpt_T_max     0.840
_shelx_hkl_file
;
  -8  -7   0   41.71    3.54
  -8  -6  -3   34.58    3.25
  -8  -6  -2   40.88    3.54
  -8  -6  -1    0.90    0.13
  -8  -6   0   33.41    3.29
  -8  -5  -4   20.08    2.35
  -8  -5  -3  130.00    6.40
  -8  -5  -2   78.10    4.88
  -8  -5  -1   44.25    3.69
  -8  -5   0   22.73    2.65
  -8  -5   1    6.60    1.31
  -8  -5   1    9.01    1.67
  -8  -4  -5   50.13    3.77
  -8  -4  -4  105.62    5.60
  -8  -4  -3  114.51    5.87
  -8  -4  -2   63.19    4.33
  -8  -4  -1  218.39    8.66
  -8  -4   0   82.41    5.14
  -8  -4   1   80.97    5.17
  -8  -4   2   13.07    2.03
  -8  -3  -5   40.81    3.31
  -8  -3  -4   51.20    3.78
  -8  -3  -3   15.22    2.02
  -8  -3  -2   32.32    2.99
  -8  -3  -1    4.40    1.06
  -8  -3   0   25.55    2.70
  -8  -2  -4    2.37    0.74
  -8  -2  -3   36.85    3.14
  -8  -2  -2    6.81    1.30
  -8  -2  -1   37.64    3.25
  -7  -8  -2   84.36    5.10
  -7  -8  -1   31.26    3.02
  -7  -8  -1   31.41    2.81
  -7  -8   0   10.35    1.78
  -7  -8   0    9.87    1.58
  -7  -8   1   23.34    2.66
  -7  -7  -4   19.10    2.36
  -7  -7  -3  165.91    7.29
  -7  -7  -2   68.97    4.45
  -7  -7  -1  117.93    5.58
  -7  -7  -1  117.50    5.93
  -7  -7   0    4.78    1.07
  -7  -7   0    4.63    1.11
  -7  -7   1   25.11    2.69
  -7  -7   1   24.31    2.62
  -7  -7   2    5.91    1.35
  -7  -6  -5   80.29    4.93
  -7  -6  -4  124.06    6.10
  -7  -6  -3   30.71    2.85
  -7  -6  -2  122.70    5.87
  -7  -6  -1   95.78    5.15
  -7  -6   0   95.13    5.22
  -7  -6   0   82.05    4.70
  -7  -6   1   89.20    4.99
  -7  -6   1   83.11    4.94
  -7  -6   2    8.98    1.57
  -7  -6   2    8.99    1.61
  -7  -5  -6   79.89    4.89
  -7  -5  -5   77.89    4.67
  -7  -5  -4  108.76    5.49
  -7  -5  -3  291.96    9.68
  -7  -5  -2  239.99    8.55
  -7  -5  -1   80.34    4.62
  -7  -5   0  229.86    8.23
  -7  -5   0  219.61    8.36
  -7  -5   1  109.52    5.55
  -7  -5   1  117.40    5.91
  -7  -5   2  146.95    6.85
  -7  -5   2  155.57    6.90
  -7  -5   3   68.89    4.56
  -7  -4  -7   35.53    3.11
  -7  -4  -6    6.17    1.20
  -7  -4  -5   18.05    2.12
  -7  -4  -4   50.73    3.53
  -7  -4  -3   74.21    4.30
  -7  -4  -2   54.94    3.63
  -7  -4  -1  140.53    6.23
  -7  -4   0   20.49    2.27
  -7  -4   1   29.24    2.68
  -7  -4   1   27.58    2.72
  -7  -4   2  102.06    5.40
  -7  -4   3   53.32    3.96
  -7  -4   4   12.30    1.91
  -7  -3  -6    3.67    0.85
  -7  -3  -5   33.01    2.74
  -7  -3  -4   68.35    4.00
  -7  -3  -3   20.36    2.13
  -7  -3  -2   46.50    3.31
  -7  -3  -1    7.91    1.37
  -7  -3   0  135.80    6.24
  -7  -3   1  187.42    7.61
  -7  -3   2   54.44    3.79
  -7  -3   3    0.53    0.24
  -7  -3   4   47.40    3.74
  -7  -2  -5  205.04    7.35
  -7  -2  -4   19.95    2.09
  -7  -2  -3   93.31    4.71
  -7  -2  -2   41.50    3.09
  -7  -2  -1   45.93    3.34
  -7  -2   0  401.24   11.91
  -7  -2   3  138.14    6.40
  -7  -2   4  215.57    8.50
  -7  -1  -3   46.38    3.23
  -7  -1  -2   13.08    1.68
  -6  -9  -2   61.59    4.27
  -6  -9  -1  104.88    5.56
  -6  -9   0   37.11    3.19
  -6  -8  -4   74.83    4.68
  -6  -8  -3   26.23    2.62
  -6  -8  -2  120.56    5.88
  -6  -8  -1   41.72    2.97
  -6  -8  -1   37.09    3.11
  -6  -8   0  138.65    6.09
  -6  -8   0  140.51    6.35
  -6  -8   1   22.10    2.39
  -6  -8   1   19.89    2.29
  -6  -8   2   26.32    2.71
  -6  -7  -5   61.08    4.12
  -6  -7  -4  106.48    5.48
  -6  -7  -3  188.13    7.44
  -6  -7  -2   70.75    3.78
  -6  -7  -2   78.32    4.47
  -6  -7  -1  119.47    5.57
  -6  -7  -1  116.69    5.16
  -6  -7   0   64.54    3.98
  -6  -7   0   62.88    3.82
  -6  -7   1   50.13    3.57
  -6  -7   1   48.32    3.48
  -6  -7   2  110.68    5.62
  -6  -7   2  110.80    5.63
  -6  -7   3   22.35    2.55
  -6  -7   3   22.97    2.43
  -6  -6  -6   91.16    5.18
  -6  -6  -5  149.43    6.55
  -6  -6  -4   64.88    4.03
  -6  -6  -3   88.45    4.73
  -6  -6  -2  473.83   12.84
  -6  -6  -1  406.32   11.48
  -6  -6  -1  400.92   11.01
  -6  -6   0  170.57    6.67
  -6  -6   0  162.66    6.36
  -6  -6   1  191.19    7.37
  -6  -6   1  182.56    7.07
  -6  -6   2   65.42    4.09
  -6  -6   2   61.84    4.01
  -6  -6   3  109.03    5.60
  -6  -6   3  113.05    5.78
  -6  -5  -7   19.23    2.23
  -6  -5  -6   53.78    3.74
  -6  -5  -5   37.13    2.99
  -6  -5  -4   11.96    1.65
  -6  -5  -3   88.51    4.59
  -6  -5  -2   63.41    3.74
  -6  -5  -1   39.19    2.88
  -6  -5  -1   41.18    2.83
  -6  -5   0  249.48    8.29
  -6  -5   0  247.23    8.06
  -6  -5   1   74.39    4.12
  -6  -5   1   74.94    4.27
  -6  -5   2   70.59    4.17
  -6  -5   2   74.28    4.42
  -6  -5   3   85.82    4.82
  -6  -5   4   31.76    2.99
  -6  -4  -8   60.80    4.09
  -6  -4  -7   10.95    1.60
  -6  -4  -6    1.08    0.48
  -6  -4  -5   11.60    1.58
  -6  -4  -4   54.22    3.46
  -6  -4  -3  220.36    7.47
  -6  -4  -2   15.71    1.76
  -6  -4  -1   48.26    3.15
  -6  -4   0    2.06    0.61
  -6  -4   0    1.60    0.59
  -6  -4   1  134.73    5.62
  -6  -4   1  128.81    5.73
  -6  -4   2  343.73   10.59
  -6  -4   2  343.67   10.34
  -6  -4   3  126.83    5.85
  -6  -4   4    2.95    0.89
  -6  -4   5   22.64    2.52
  -6  -3  -7   32.05    2.68
  -6  -3  -6   91.48    4.62
  -6  -3  -5   60.38    3.55
  -6  -3  -4  363.76   10.18
  -6  -3  -3   40.25    2.76
  -6  -3  -2  189.70    6.61
  -6  -3  -1  181.07    6.56
  -6  -3   0  112.58    5.05
  -6  -3   1  566.68   14.11
  -6  -3   1  561.98   14.49
  -6  -3   2  153.99    6.18
  -6  -3   3  227.69    8.08
  -6  -3   4  223.27    8.26
  -6  -3   5  327.33   10.86
  -6  -2  -6  113.61    4.92
  -6  -2  -5  199.78    6.78
  -6  -2  -4  114.65    4.81
  -6  -2  -3    2.12    0.66
  -6  -2  -2   49.78    3.08
  -6  -2  -1   19.80    1.94
  -6  -2   0  459.44   12.29
  -6  -2   1   60.79    3.74
  -6  -2   2    0.77    0.43
  -6  -2   3   31.12    2.62
  -6  -2   4  112.73    5.46
  -6  -2   5  178.79    7.36
  -6  -2   6  101.92    5.56
  -6  -1  -4   16.70    1.67
  -6  -1  -3   33.51    2.45
  -6  -1  -2   50.68    3.12
  -6  -1  -1   39.97    2.81
  -6  -1   3   35.51    2.82
  -6  -1   3   38.73    2.41
  -6  -1   4   37.60    2.93
  -6  -1   4   36.84    2.53
  -6  -1   5    6.16    1.25
  -6  -1   6    8.72    1.50
  -6   0  -3  135.20    5.29
  -6   0   1    9.14    1.06
  -6   0   2   58.68    3.02
  -6   0   3  174.21    6.10
  -6   0   4   91.06    4.43
  -6   0   5   40.21    3.03
  -6   0   6   19.05    2.18
  -6   1   2  131.80    5.20
  -6   1   3    1.71    0.55
  -6   1   4    7.33    1.22
  -6   1   5   32.72    2.90
  -6   1   6   86.93    5.12
  -6   2   2   68.93    3.94
  -6   2   3   -0.41    0.37
  -6   2   4   23.64    2.48
  -6   2   5   -0.10    0.40
  -6   3   3   91.58    5.10
  -5  -9  -3  106.36    5.54
  -5  -9  -2   53.50    3.75
  -5  -9  -1   89.63    4.88
  -5  -8  -5   10.10    1.61
  -5  -8  -4   30.76    2.79
  -5  -8  -3   70.33    4.24
  -5  -8  -2  120.89    5.60
  -5  -8  -1  103.44    5.07
  -5  -8   0  134.97    5.84
  -5  -8   0  142.45    5.79
  -5  -8   1   52.51    3.55
  -5  -8   1   55.53    3.57
  -5  -8   2   18.26    2.16
  -5  -7  -6  118.96    5.92
  -5  -7  -5  136.14    6.19
  -5  -7  -4  261.80    8.86
  -5  -7  -3   85.44    4.50
  -5  -7  -2   29.77    2.52
  -5  -7  -2   29.87    2.15
  -5  -7  -1  341.48    9.46
  -5  -7  -1  356.50   10.28
  -5  -7   0  306.79    9.08
  -5  -7   0  308.82    9.31
  -5  -7   1  224.77    7.65
  -5  -7   1  210.58    7.53
  -5  -7   2  165.21    6.75
  -5  -7   2  175.63    6.69
  -5  -7   3   34.58    3.01
  -5  -6  -7   52.26    3.83
  -5  -6  -6   33.00    2.89
  -5  -6  -5   31.46    2.74
  -5  -6  -4   45.46    3.16
  -5  -6  -3    2.36    0.68
  -5  -6  -2  186.48    6.66
  -5  -6  -2  178.04    5.84
  -5  -6  -1   88.19    3.97
  -5  -6  -1   94.20    4.44
  -5  -6   0    7.13    1.16
  -5  -6   0    7.54    1.13
  -5  -6   1  175.78    6.49
  -5  -6   1  177.85    6.51
  -5  -6   2   53.09    3.36
  -5  -6   2   56.19    3.53
  -5  -6   3  120.35    5.68
  -5  -6   3  127.18    5.57
  -5  -6   4   88.05    5.01
  -5  -5  -8   34.11    3.12
  -5  -5  -7  151.79    6.61
  -5  -5  -6   68.81    4.13
  -5  -5  -5    7.02    1.16
  -5  -5  -4   20.60    2.01
  -5  -5  -3   11.82    1.48
  -5  -5  -2  316.19    9.10
  -5  -5  -1    2.68    0.70
  -5  -5  -1    2.84    0.67
  -5  -5   0  123.64    4.98
  -5  -5   0  113.59    4.68
  -5  -5   1    4.06    0.82
  -5  -5   1    4.90    0.96
  -5  -5   2   53.75    3.35
  -5  -5   2   58.08    3.53
  -5  -5   3  285.92    8.98
  -5  -5   3  274.99    8.99
  -5  -5   4  126.70    5.91
  -5  -5   5   25.16    2.65
  -5  -5   5   25.41    2.33
  -5  -4  -8   88.51    4.90
  -5  -4  -7  176.90    6.99
  -5  -4  -6   54.98    3.46
  -5  -4  -5  271.87    8.54
  -5  -4  -4  252.52    7.87
  -5  -4  -3  631.99   14.66
  -5  -4  -2   48.72    2.93
  -5  -4  -1  160.65    5.66
  -5  -4  -1  155.59    5.44
  -5  -4   0  285.38    8.24
  -5  -4   0  275.41    8.02
  -5  -4   1  225.62    7.47
  -5  -4   1  246.04    5.36
  -5  -4   1  239.10    7.45
  -5  -4   2  811.67   15.88
  -5  -4   2  808.71   18.13
  -5  -4   2  820.96   18.50
  -5  -4   3  117.24    5.24
  -5  -4   3  109.08    4.04
  -5  -4   4  112.50    4.56
  -5  -4   4  115.40    5.44
  -5  -4   5  149.80    6.61
  -5  -4   5  147.09    5.83
  -5  -4   6  303.67   10.47
  -5  -4   6  290.37    9.53
  -5  -4   7   86.86    5.09
  -5  -3  -7    6.64    1.16
  -5  -3  -6   67.31    3.74
  -5  -3  -5  205.82    6.84
  -5  -3  -4  371.04    9.87
  -5  -3  -3  433.40   10.90
  -5  -3  -2   15.85    1.58
  -5  -3  -1   60.97    3.16
  -5  -3   0    1.47    0.43
  -5  -3   0    1.39    0.50
  -5  -3   1  462.02   11.84
  -5  -3   1  469.81   12.16
  -5  -3   1  501.46    9.34
  -5  -3   2  116.66    4.89
  -5  -3   2  119.70    3.63
  -5  -3   2  119.97    5.14
  -5  -3   3   29.98    1.91
  -5  -3   3   29.94    2.41
  -5  -3   4   66.19    3.88
  -5  -3   4   59.79    3.11
  -5  -3   5   75.61    4.40
  -5  -3   5   67.18    3.70
  -5  -3   6  107.13    5.25
  -5  -3   6  119.50    5.96
  -5  -3   7   69.85    4.47
  -5  -2  -6  164.36    5.87
  -5  -2  -5   66.95    3.39
  -5  -2  -4  121.03    4.62
  -5  -2  -3   26.36    1.95
  -5  -2  -2   63.23    3.13
  -5  -2  -2   64.77    2.21
  -5  -2  -1  218.48    6.73
  -5  -2   0  150.50    5.46
  -5  -2   1    1.88    0.29
  -5  -2   1    3.26    0.76
  -5  -2   1    1.88    0.59
  -5  -2   2   57.59    3.24
  -5  -2   2   61.24    2.47
  -5  -2   3    8.73    1.28
  -5  -2   3    8.79    1.01
  -5  -2   4   75.13    3.52
  -5  -2   4   78.74    4.14
  -5  -2   5   97.70    4.85
  -5  -2   5   87.09    4.22
  -5  -2   6   20.25    2.22
  -5  -2   6   14.19    1.78
  -5  -2   7    0.92    0.61
  -5  -2   7    0.76    0.50
  -5  -1  -5  162.13    5.39
  -5  -1  -4  127.00    4.59
  -5  -1  -3   48.09    2.66
  -5  -1  -2  239.57    7.01
  -5  -1  -1  644.08   14.57
  -5  -1   0  195.43    6.52
  -5  -1   1  263.51    6.21
  -5  -1   2   69.54    2.82
  -5  -1   2   65.18    3.47
  -5  -1   3   53.16    2.72
  -5  -1   3   56.46    3.23
  -5  -1   4  153.35    5.93
  -5  -1   4  156.69    5.55
  -5  -1   5   79.65    4.06
  -5  -1   5   88.28    4.46
  -5  -1   6   70.57    4.13
  -5  -1   6   88.41    4.65
  -5  -1   7   46.38    3.50
  -5  -1   7   41.37    3.33
  -5   0  -4   44.02    2.47
  -5   0  -3  167.67    5.49
  -5   0  -2  397.28   10.08
  -5   0  -1   42.29    2.65
  -5   0   1  294.03    7.35
  -5   0   2   70.96    3.18
  -5   0   3  432.03   10.64
  -5   0   4   17.83    1.81
  -5   0   4   16.44    1.66
  -5   0   5    3.59    0.85
  -5   0   5    4.27    0.94
  -5   0   6   20.65    2.10
  -5   0   6   21.76    2.31
  -5   0   7   85.69    5.11
  -5   1   1    4.76    0.77
  -5   1   2  178.47    5.93
  -5   1   3  134.65    5.29
  -5   1   4    5.45    1.02
  -5   1   5   91.66    4.72
  -5   1   6    1.56    0.64
  -5   2   2  290.81    8.68
  -5   2   3    0.32    0.18
  -5   2   4  128.65    5.78
  -5   2   5   57.67    3.91
  -5   2   6   32.61    3.07
  -5   3   2   39.15    2.98
  -5   3   3   70.96    4.25
  -5   3   4   58.83    3.99
  -5   3   5    1.18    0.48
  -5   4   3   44.40    3.54
  -4  -9  -4   24.95    2.57
  -4  -9  -3   26.95    2.54
  -4  -9  -2   43.20    3.20
  -4  -8  -5   84.72    4.85
  -4  -8  -4   95.89    5.00
  -4  -8  -3  236.18    8.16
  -4  -8  -2  120.68    4.93
  -4  -8  -2  117.61    5.29
  -4  -8  -1   20.59    2.01
  -4  -8   0  202.43    6.99
  -4  -8   0  197.90    6.76
  -4  -8   1  121.24    5.33
  -4  -8   2  117.30    5.50
  -4  -8   3  111.81    5.57
  -4  -7  -5  101.79    5.17
  -4  -7  -4   22.76    2.25
  -4  -7  -3   17.44    1.88
  -4  -7  -2   12.93    1.53
  -4  -7  -2   13.47    1.36
  -4  -7  -1  182.64    5.66
  -4  -7  -1  185.06    5.89
  -4  -7  -1  183.14    6.45
  -4  -7   0  152.36    5.09
  -4  -7   0  143.23    5.50
  -4  -7   0  144.49    5.36
  -4  -7   1    3.13    0.77
  -4  -7   1    4.38    0.89
  -4  -7   2   77.53    4.18
  -4  -7   2   78.36    3.87
  -4  -7   3    6.28    1.22
  -4  -7   4   77.53    4.61
  -4  -6  -5  145.28    6.02
  -4  -6  -4   33.85    2.62
  -4  -6  -3    1.87    0.59
  -4  -6  -2    1.82    0.47
  -4  -6  -2    1.18    0.41
  -4  -6  -1  187.19    5.77
  -4  -6  -1  189.19    5.23
  -4  -6  -1  181.20    6.21
  -4  -6   0    7.21    1.05
  -4  -6   0    6.79    0.80
  -4  -6   0    6.28    0.94
  -4  -6   1  135.84    5.24
  -4  -6   1  142.95    5.22
  -4  -6   1  139.81    4.54
  -4  -6   2    1.78    0.58
  -4  -6   2    2.77    0.67
  -4  -6   2    2.01    0.48
  -4  -6   3   20.31    2.09
  -4  -6   3   26.64    2.16
  -4  -6   4  135.42    6.04
  -4  -6   5   36.97    3.16
  -4  -5  -5   48.41    3.14
  -4  -5  -4  347.04    9.74
  -4  -5  -3  495.54   12.14
  -4  -5  -2 1032.67   21.17
  -4  -5  -2 1019.23   19.99
  -4  -5  -1  146.23    5.23
  -4  -5  -1  141.91    4.78
  -4  -5  -1  155.02    3.99
  -4  -5   0   58.97    2.95
  -4  -5   0   54.91    2.94
  -4  -5   0   59.41    2.14
  -4  -5   1  171.09    4.45
  -4  -5   1  153.59    5.49
  -4  -5   1  160.69    5.51
  -4  -5   2  152.87    5.52
  -4  -5   2  161.40    4.63
  -4  -5   2  147.94    5.60
  -4  -5   3  768.78   17.73
  -4  -5   3  796.84   17.41
  -4  -5   3  779.23   16.08
  -4  -5   4  125.18    5.55
  -4  -5   4  129.37    4.79
  -4  -5   5   52.80    3.66
  -4  -4  -9   16.20    2.04
  -4  -4  -6   58.30    3.50
  -4  -4  -5  186.31    6.47
  -4  -4  -4  328.55    9.04
  -4  -4  -3  367.06    9.50
  -4  -4  -2  665.27   12.05
  -4  -4  -2  644.25   14.39
  -4  -4  -2  655.44   12.51
  -4  -4  -1   88.75    3.51
  -4  -4  -1   96.32    2.38
  -4  -4  -1   88.98    3.79
  -4  -4  -1   94.06    2.32
  -4  -4   0  188.74    3.84
  -4  -4   0  185.94    4.22
  -4  -4   0  185.76    5.66
  -4  -4   0  177.64    5.71
  -4  -4   1   15.16    1.48
  -4  -4   1   14.63    1.43
  -4  -4   1   13.90    0.78
  -4  -4   2  232.79    7.27
  -4  -4   2  252.72    5.72
  -4  -4   2  243.14    7.36
  -4  -4   3   67.15    2.73
  -4  -4   3   68.66    3.61
  -4  -4   4   20.37    2.04
  -4  -4   4   23.68    1.75
  -4  -4   5   90.11    4.74
  -4  -4   5   92.46    4.08
  -4  -4   6   73.74    4.30
  -4  -4   6   73.48    4.48
  -4  -4   7   57.92    4.07
  -4  -3  -8   49.90    3.42
  -4  -3  -7    4.51    0.98
  -4  -3  -6   53.65    3.17
  -4  -3  -5  351.55    9.45
  -4  -3  -4  260.54    7.42
  -4  -3  -3  329.28    8.55
  -4  -3  -2   14.18    1.33
  -4  -3  -2   17.22    0.93
  -4  -3  -1    5.62    0.80
  -4  -3  -1    5.20    0.79
  -4  -3   0  303.34    5.52
  -4  -3   0  315.00    7.88
  -4  -3   0  330.84    8.11
  -4  -3   0  300.09    5.51
  -4  -3   1  394.73    9.81
  -4  -3   1  369.90    9.45
  -4  -3   1  397.65    7.83
  -4  -3   2    9.67    0.88
  -4  -3   2   12.72    1.41
  -4  -3   2   11.77    1.29
  -4  -3   3   43.40    2.28
  -4  -3   3   43.36    2.73
  -4  -3   4    7.10    1.18
  -4  -3   4    9.66    1.16
  -4  -3   5   32.25    2.45
  -4  -3   5   35.08    2.74
  -4  -3   6   84.23    4.68
  -4  -3   6   78.69    4.31
  -4  -3   7   36.30    3.09
  -4  -3   7   37.53    3.24
  -4  -2  -7   25.70    2.13
  -4  -2  -6   90.57    4.01
  -4  -2  -5   20.50    1.69
  -4  -2  -4  378.65    9.31
  -4  -2  -3  439.08   10.20
  -4  -2  -2  374.12    7.54
  -4  -2  -2  349.87    8.68
  -4  -2  -1  533.72   11.79
  -4  -2   0 1066.16   21.09
  -4  -2   0 1057.04   20.85
  -4  -2   1  143.05    3.46
  -4  -2   1  144.16    5.05
  -4  -2   1  136.48    4.67
  -4  -2   2  469.90    9.76
  -4  -2   2  458.51   11.02
  -4  -2   3  222.67    6.82
  -4  -2   3  219.97    6.05
  -4  -2   4  108.10    4.58
  -4  -2   4  101.67    4.10
  -4  -2   5  156.61    6.05
  -4  -2   5  161.06    5.87
  -4  -2   6   26.16    2.41
  -4  -2   6   25.06    2.33
  -4  -2   7   47.74    3.57
  -4  -2   7   46.60    3.49
  -4  -1  -6    1.30    0.43
  -4  -1  -5   70.46    3.09
  -4  -1  -4   16.27    1.35
  -4  -1  -3   16.48    1.33
  -4  -1  -2  350.23    8.36
  -4  -1  -1 1270.84   24.29
  -4  -1   0  329.16    8.40
  -4  -1   0  320.95    6.47
  -4  -1   1  142.53    5.10
  -4  -1   1  145.75    4.87
  -4  -1   1  150.71    3.90
  -4  -1   2  390.33    8.62
  -4  -1   2  379.43    9.46
  -4  -1   3   22.85    1.62
  -4  -1   3   27.70    2.01
  -4  -1   4  660.51   14.78
  -4  -1   4  639.41   14.34
  -4  -1   5   77.96    3.92
  -4  -1   5   77.74    3.86
  -4  -1   6   14.82    1.76
  -4  -1   6   19.80    2.03
  -4  -1   7   15.11    1.98
  -4  -1   7   15.49    1.90
  -4  -1   8   39.32    3.25
  -4   0  -5  194.76    5.40
  -4   0  -4   21.12    1.45
  -4   0  -3  129.58    4.15
  -4   0  -2   51.50    2.49
  -4   0  -1  248.26    6.85
  -4   0   1 1130.60   21.20
  -4   0   2   60.70    2.99
  -4   0   2   56.72    2.58
  -4   0   3  232.44    6.85
  -4   0   3  235.14    6.68
  -4   0   4  149.77    5.42
  -4   0   4  162.64    5.53
  -4   0   5    0.45    0.43
  -4   0   5    1.69    0.52
  -4   0   6  167.21    6.56
  -4   0   6  164.14    6.14
  -4   0   7    9.76    1.60
  -4   0   7   11.90    1.56
  -4   1  -3  120.89    3.98
  -4   1   1  156.51    4.94
  -4   1   2  291.43    7.83
  -4   1   3  799.58   17.14
  -4   1   4   40.23    2.50
  -4   1   4   37.19    2.55
  -4   1   5  174.44    6.55
  -4   1   5  178.46    6.04
  -4   1   6   52.20    3.60
  -4   1   6   54.87    3.14
  -4   1   7   22.50    2.51
  -4   2   1    1.50    0.50
  -4   2   2   97.84    4.24
  -4   2   3   65.24    3.55
  -4   2   4  148.86    5.96
  -4   2   5  164.65    6.60
  -4   2   6    7.35    1.28
  -4   2   7   46.31    3.72
  -4   3   2   86.19    4.27
  -4   3   3   59.89    3.69
  -4   3   4   37.56    3.05
  -4   3   5   61.06    4.05
  -4   3   6  151.15    7.00
  -4   4   2  141.34    6.15
  -4   4   3   46.92    3.50
  -4   4   4   38.83    3.25
  -4   4   5  113.69    6.04
  -4   5   3    6.31    1.34
  -3  -9  -4   67.88    4.30
  -3  -9  -3   46.52    3.35
  -3  -9  -3   42.27    3.26
  -3  -9  -2  103.24    5.22
  -3  -9  -2  108.34    5.11
  -3  -9  -1   73.39    4.31
  -3  -9   0   13.02    1.92
  -3  -8  -4  153.94    6.47
  -3  -8  -3   45.03    3.14
  -3  -8  -2    9.59    1.36
  -3  -8  -2    9.21    1.32
  -3  -8  -1   29.08    2.31
  -3  -8  -1   29.45    2.41
  -3  -8   0   64.29    3.72
  -3  -8   1  111.24    5.16
  -3  -8   1  106.34    4.78
  -3  -8   2    6.61    1.22
  -3  -7  -3   23.43    2.11
  -3  -7  -2   12.35    1.44
  -3  -7  -2   13.68    1.47
  -3  -7  -1    5.28    0.90
  -3  -7  -1    4.05    0.71
  -3  -7  -1    3.52    0.69
  -3  -7   0  113.57    4.65
  -3  -7   0  120.85    4.65
  -3  -7   0  115.27    4.46
  -3  -7   1   19.48    1.66
  -3  -7   1   19.41    1.82
  -3  -7   2   44.78    3.00
  -3  -7   3    5.59    1.03
  -3  -7   4   19.86    2.16
  -3  -6  -2  342.55    9.15
  -3  -6  -2  338.72    7.75
  -3  -6  -1  804.89   17.29
  -3  -6  -1  825.51   16.88
  -3  -6  -1  828.01   16.47
  -3  -6   0  289.10    7.59
  -3  -6   0  279.37    7.61
  -3  -6   0  297.61    7.87
  -3  -6   1   47.88    2.63
  -3  -6   1   47.76    2.57
  -3  -6   2   69.99    3.24
  -3  -6   2   73.91    3.57
  -3  -6   3   40.64    2.73
  -3  -6   4  396.75   11.05
  -3  -6   5  101.13    5.05
  -3  -5  -2  345.74    7.78
  -3  -5  -2  353.74    8.99
  -3  -5  -1  407.50    9.14
  -3  -5  -1  404.45    9.81
  -3  -5  -1  410.15    9.03
  -3  -5   0   65.03    2.58
  -3  -5   0   69.51    3.06
  -3  -5   0   62.43    2.83
  -3  -5   1  171.21    4.91
  -3  -5   1  162.19    5.09
  -3  -5   1  160.12    5.24
  -3  -5   2  118.26    4.24
  -3  -5   2  125.33    4.43
  -3  -5   3  160.96    5.50
  -3  -5   3  171.89    5.44
  -3  -5   4   29.66    2.26
  -3  -5   5    1.09    0.52
  -3  -5   6   39.11    3.06
  -3  -5   7   56.02    3.95
  -3  -4  -2  710.70   13.55
  -3  -4  -2  695.25   14.84
  -3  -4  -2  713.41   13.86
  -3  -4  -1  107.41    3.01
  -3  -4  -1  103.93    3.40
  -3  -4  -1  104.26    3.80
  -3  -4   0    4.75    0.56
  -3  -4   0    4.06    0.63
  -3  -4   0    5.36    0.54
  -3  -4   0    6.22    0.81
  -3  -4   1  120.03    4.10
  -3  -4   1  119.90    4.18
  -3  -4   1  126.79    3.56
  -3  -4   2  292.95    7.02
  -3  -4   2  293.98    7.64
  -3  -4   3   26.44    1.78
  -3  -4   4    1.30    0.51
  -3  -4   5   10.70    1.33
  -3  -4   6    4.91    0.99
  -3  -4   7   21.45    2.29
  -3  -3  -3  464.90   10.64
  -3  -3  -2  513.32    9.52
  -3  -3  -2  500.12    9.86
  -3  -3  -2  487.70   10.97
  -3  -3  -1  810.61   14.16
  -3  -3  -1  785.69   15.52
  -3  -3  -1  797.30   15.93
  -3  -3   0 1215.99   20.12
  -3  -3   0 1140.43   21.77
  -3  -3   0 1157.78   21.99
  -3  -3   0 1170.22   20.38
  -3  -3   1 1699.60   28.69
  -3  -3   1 1641.30   30.38
  -3  -3   1 1656.12   30.40
  -3  -3   2   53.04    1.99
  -3  -3   2   47.59    2.51
  -3  -3   2   51.62    2.60
  -3  -3   3  227.03    5.88
  -3  -3   4  182.61    5.55
  -3  -3   5  112.79    4.54
  -3  -3   6  212.40    7.60
  -3  -3   7    8.71    1.45
  -3  -2  -4  307.37    7.77
  -3  -2  -3  101.91    3.60
  -3  -2  -2    1.86    0.32
  -3  -2  -2    2.55    0.49
  -3  -2  -1  228.65    4.39
  -3  -2  -1  216.64    5.71
  -3  -2   0 1705.17   31.07
  -3  -2   0 1724.75   30.98
  -3  -2   1  864.05   15.49
  -3  -2   1  857.83   17.07
  -3  -2   1  846.64   16.80
  -3  -2   2  446.98   10.40
  -3  -2   2  445.66   10.13
  -3  -2   2  453.17    9.36
  -3  -2   3  605.54   12.83
  -3  -2   3  627.41   13.51
  -3  -2   4    1.27    0.38
  -3  -2   4    1.31    0.56
  -3  -2   5  416.66   10.93
  -3  -2   5  446.24   11.21
  -3  -2   6   77.01    4.13
  -3  -2   6   85.40    4.29
  -3  -2   7   33.91    2.78
  -3  -2   7   26.44    2.58
  -3  -2   8   35.11    3.27
  -3  -2   8   39.72    3.23
  -3  -1  -7  172.19    5.73
  -3  -1  -6   12.66    1.27
  -3  -1  -5   41.82    2.26
  -3  -1  -4  334.75    7.89
  -3  -1  -3   34.92    1.78
  -3  -1  -2  613.38   11.73
  -3  -1  -2  588.97   12.11
  -3  -1  -1   91.12    3.08
  -3  -1  -1   90.76    2.37
  -3  -1   0  279.62    5.35
  -3  -1   0  272.90    6.71
  -3  -1   0  277.02    6.86
  -3  -1   1   40.69    1.51
  -3  -1   1   39.69    2.15
  -3  -1   1   39.33    1.98
  -3  -1   2 1514.51   28.08
  -3  -1   2 1525.28   27.37
  -3  -1   3  207.27    5.88
  -3  -1   3  201.73    5.62
  -3  -1   4  382.96    9.51
  -3  -1   4  388.20    9.57
  -3  -1   5  205.65    6.78
  -3  -1   5  225.60    6.84
  -3  -1   6   12.69    1.61
  -3  -1   6   15.04    1.66
  -3  -1   7  110.34    5.44
  -3  -1   7  111.32    5.10
  -3  -1   8   12.46    1.92
  -3  -1   8   11.78    1.65
  -3   0  -5  428.65    9.31
  -3   0  -4   43.21    1.93
  -3   0  -3   94.94    3.03
  -3   0  -2  179.94    4.67
  -3   0  -1  594.47   12.02
  -3   0  -1  583.18   11.52
  -3   0   0  722.14   14.46
  -3   0   0  702.22   13.27
  -3   0   1  464.15    9.53
  -3   0   2  145.62    4.40
  -3   0   2  141.34    4.24
  -3   0   3  218.39    5.95
  -3   0   3  211.72    5.96
  -3   0   4 1068.84   20.72
  -3   0   4 1026.24   21.03
  -3   0   5  146.40    5.55
  -3   0   5  163.56    5.39
  -3   0   6  245.18    7.43
  -3   0   6  243.42    8.04
  -3   0   7   53.81    3.69
  -3   0   7   56.81    3.33
  -3   0   8    2.88    0.97
  -3   0   8    2.84    0.72
  -3   1  -4   62.24    2.17
  -3   1  -3    2.04    0.37
  -3   1  -2    1.43    0.33
  -3   1   0   25.47    1.52
  -3   1   1   31.96    1.80
  -3   1   2   31.73    1.91
  -3   1   3  175.35    5.53
  -3   1   3  174.53    5.16
  -3   1   4   58.82    3.17
  -3   1   4   58.31    2.73
  -3   1   5  137.85    4.72
  -3   1   5  133.59    5.35
  -3   1   6  210.80    6.43
  -3   1   6  201.15    7.31
  -3   1   7   39.42    3.17
  -3   1   8   77.20    4.88
  -3   2   1    0.72    0.20
  -3   2   2  209.83    6.38
  -3   2   3  253.36    7.51
  -3   2   4  201.15    6.74
  -3   2   5   34.20    2.68
  -3   2   5   39.58    2.23
  -3   2   6   43.66    3.27
  -3   2   7  138.32    6.53
  -3   3   1  198.03    6.41
  -3   3   2  185.09    6.35
  -3   3   3  197.22    6.84
  -3   3   4   94.92    4.67
  -3   3   5   91.93    4.84
  -3   3   6  266.89    9.32
  -3   3   7   72.90    4.68
  -3   4   2   29.31    2.43
  -3   4   3    2.91    0.77
  -3   4   4   34.55    2.93
  -3   4   5  102.42    5.47
  -3   4   6   25.09    2.70
  -3   5   2    1.79    0.59
  -3   5   3    4.21    1.12
  -3   5   4   61.36    4.26
  -3   5   5   11.30    1.83
  -2  -9  -3   90.45    5.20
  -2  -9  -3   97.96    4.99
  -2  -9  -2   39.58    3.26
  -2  -9  -1   11.76    1.71
  -2  -9   0   15.60    2.06
  -2  -8  -2    0.95    0.52
  -2  -8  -2    0.98    0.45
  -2  -8  -1    7.12    1.21
  -2  -8  -1    8.39    1.16
  -2  -8   0    9.31    1.47
  -2  -8   1   89.32    4.86
  -2  -8   2    5.59    1.22
  -2  -8   3    3.32    0.78
  -2  -7  -2  156.76    5.95
  -2  -7  -1  148.68    5.73
  -2  -7  -1  150.43    5.28
  -2  -7   0  322.10    9.42
  -2  -7   0  342.27    8.64
  -2  -7   1  193.25    6.95
  -2  -7   2   40.83    3.01
  -2  -7   3   44.56    3.35
  -2  -7   4   13.58    1.89
  -2  -7   5  133.95    6.61
  -2  -6  -2  617.64   12.04
  -2  -6  -1  377.81    9.71
  -2  -6  -1  379.32    8.58
  -2  -6  -1  391.62    9.50
  -2  -6   0  265.16    6.96
  -2  -6   0  248.88    7.31
  -2  -6   1   24.18    1.99
  -2  -6   1   21.25    1.52
  -2  -6   2   39.86    2.69
  -2  -6   3  103.76    4.84
  -2  -6   4  128.76    5.79
  -2  -6   5   24.96    2.55
  -2  -6   6   10.37    2.14
  -2  -5  -2  131.87    3.42
  -2  -5  -1  478.69    9.95
  -2  -5  -1  486.48   10.82
  -2  -5   0  193.63    5.59
  -2  -5   0  190.97    5.39
  -2  -5   1   11.74    1.20
  -2  -5   1   12.20    1.07
  -2  -5   2   46.91    2.67
  -2  -5   2   52.95    2.34
  -2  -5   3   94.57    4.19
  -2  -5   4    1.75    0.68
  -2  -5   5    8.87    1.41
  -2  -5   6    1.40    0.50
  -2  -5   7    2.45    1.00
  -2  -4  -2  573.69   10.83
  -2  -4  -1  161.78    4.69
  -2  -4  -1  159.56    4.11
  -2  -4   0  397.02    8.65
  -2  -4   0  402.37    8.82
  -2  -4   1  829.35   16.15
  -2  -4   1  821.52   15.92
  -2  -4   2 1385.72   26.14
  -2  -4   2 1389.34   25.56
  -2  -4   3   90.00    3.73
  -2  -4   4   86.38    3.94
  -2  -4   5   52.38    3.23
  -2  -4   6   29.58    2.56
  -2  -4   7  162.04    6.97
  -2  -3  -2  430.56    8.76
  -2  -3  -1   53.41    1.88
  -2  -3  -1   52.91    2.22
  -2  -3  -1   54.93    1.84
  -2  -3   0  228.41    5.38
  -2  -3   0  227.56    5.07
  -2  -3   0  227.89    4.98
  -2  -3   0  223.95    5.47
  -2  -3   1  697.88   13.09
  -2  -3   1  675.93   13.38
  -2  -3   2  587.30   11.74
  -2  -3   2  561.41   11.79
  -2  -3   3  415.78    9.56
  -2  -3   4  671.32   14.55
  -2  -3   5    9.38    1.23
  -2  -3   6  212.01    7.32
  -2  -3   7   34.04    2.86
  -2  -2  -2   52.11    1.70
  -2  -2  -2   51.96    1.85
  -2  -2  -1 1062.59   18.27
  -2  -2  -1 1047.67   19.06
  -2  -2  -1 1069.41   19.42
  -2  -2   0  288.53    6.30
  -2  -2   0  293.05    5.35
  -2  -2   0  287.41    6.39
  -2  -2   1  588.13   11.67
  -2  -2   1  573.90   11.70
  -2  -2   1  600.46   10.81
  -2  -2   2   21.73    1.38
  -2  -2   2   21.43    1.17
  -2  -2   3  585.94   12.00
  -2  -2   4  130.84    4.41
  -2  -2   5  317.30    8.59
  -2  -2   6  267.32    8.53
  -2  -2   6  269.06    8.26
  -2  -2   7    7.41    1.33
  -2  -2   8   44.51    3.62
  -2  -1  -2  173.85    4.22
  -2  -1  -2  174.19    4.30
  -2  -1  -1   18.85    1.04
  -2  -1  -1   18.50    0.79
  -2  -1   0  356.66    7.40
  -2  -1   0  348.02    7.32
  -2  -1   1 1674.74   28.33
  -2  -1   1 1630.31   29.39
  -2  -1   1 1636.99   29.03
  -2  -1   2 1007.33   18.92
  -2  -1   2 1017.68   18.66
  -2  -1   3  252.43    6.37
  -2  -1   4  116.51    4.23
  -2  -1   5  508.20   12.19
  -2  -1   6  116.03    5.05
  -2  -1   7  209.72    7.73
  -2  -1   8   77.36    4.80
  -2   0  -3  238.19    5.34
  -2   0  -2   11.16    0.74
  -2   0  -2   11.38    0.91
  -2   0  -1   38.14    1.50
  -2   0  -1   39.33    1.49
  -2   0   0    6.70    0.50
  -2   0   0    8.57    0.74
  -2   0   1   51.82    1.81
  -2   0   1   51.00    1.96
  -2   0   2   13.74    1.01
  -2   0   2   12.95    0.95
  -2   0   3  103.41    3.58
  -2   0   3  109.71    3.43
  -2   0   4  370.20    9.22
  -2   0   4  374.14    8.64
  -2   0   5  108.60    3.97
  -2   0   5  110.26    4.54
  -2   0   6   90.04    3.84
  -2   0   6   88.62    4.37
  -2   0   7   96.69    4.95
  -2   0   7   99.42    4.38
  -2   0   8   40.29    3.41
  -2   0   8   47.74    3.08
  -2   1  -5   72.43    2.30
  -2   1  -4  206.69    4.53
  -2   1  -3   11.33    0.67
  -2   1  -2  383.45    7.52
  -2   1   0  192.15    4.72
  -2   1   1   10.86    0.91
  -2   1   2   64.90    2.34
  -2   1   2   60.03    2.52
  -2   1   3  103.80    3.76
  -2   1   3  109.02    3.35
  -2   1   4  200.98    6.13
  -2   1   4  198.23    5.27
  -2   1   5  380.51    8.87
  -2   1   5  382.11   10.11
  -2   1   6   72.80    3.20
  -2   1   6   76.86    4.07
  -2   1   7   51.28    2.82
  -2   1   7   49.28    3.49
  -2   1   8   92.52    5.32
  -2   2   1  638.47   13.35
  -2   2   2  757.36   15.65
  -2   2   3  486.52   11.34
  -2   2   4  183.75    6.20
  -2   2   4  191.88    5.00
  -2   2   5   68.67    3.70
  -2   2   5   64.66    2.62
  -2   2   6   72.57    4.06
  -2   2   6   78.38    3.11
  -2   2   7  407.32   12.07
  -2   2   8  103.14    5.64
  -2   3   1   12.58    1.28
  -2   3   2  429.50   10.61
  -2   3   3  147.76    5.44
  -2   3   4    5.29    1.00
  -2   3   5   27.45    2.39
  -2   3   6   75.93    4.37
  -2   3   7   13.31    1.89
  -2   4   1  218.59    7.07
  -2   4   2   92.72    4.35
  -2   4   3    1.63    0.56
  -2   4   4    7.99    1.31
  -2   4   5  138.69    6.20
  -2   4   6   52.91    3.80
  -2   4   7    1.52    0.64
  -2   5   2  120.90    5.43
  -2   5   3   94.46    4.94
  -2   5   4  223.66    8.34
  -2   5   5  176.23    7.55
  -2   5   6   65.22    4.57
  -2   6   3  185.08    7.67
  -2   6   4  159.44    7.31
  -1  -8  -3  235.74    8.68
  -1  -8  -2   56.88    3.89
  -1  -8  -1  113.85    5.58
  -1  -8   0   80.47    4.74
  -1  -8   1  112.41    5.84
  -1  -8   2   61.13    4.30
  -1  -7  -2   91.69    4.60
  -1  -7  -1  245.75    8.19
  -1  -7   0  250.34    8.30
  -1  -7   1  182.10    7.12
  -1  -7   2   14.10    1.83
  -1  -7   3    3.85    1.03
  -1  -7   4   38.79    3.41
  -1  -6  -1   25.68    2.10
  -1  -6   0  131.60    5.15
  -1  -6   0  133.45    4.28
  -1  -6   1   66.19    3.67
  -1  -6   1   75.72    2.75
  -1  -6   2   20.79    2.06
  -1  -6   3   50.71    3.49
  -1  -6   4   44.97    3.39
  -1  -6   5    3.37    0.98
  -1  -5  -2   69.64    2.00
  -1  -5   0  103.75    4.08
  -1  -5   0  105.94    3.51
  -1  -5   1   86.04    3.78
  -1  -5   1   86.00    2.84
  -1  -5   2  218.94    6.96
  -1  -5   2  226.65    5.20
  -1  -5   3  545.96   13.55
  -1  -5   4   74.25    4.11
  -1  -5   5   55.13    3.72
  -1  -5   6   22.34    2.49
  -1  -4  -2   97.82    2.26
  -1  -4   0  116.37    3.90
  -1  -4   0  118.27    3.48
  -1  -4   1  393.02    9.33
  -1  -4   1  406.16    8.23
  -1  -4   2  282.65    7.74
  -1  -4   2  304.88    6.39
  -1  -4   3  163.64    5.64
  -1  -4   4  122.88    5.07
  -1  -4   5  365.94   10.62
  -1  -4   6   20.99    2.29
  -1  -4   7  124.60    6.18
  -1  -3  -1  175.60    4.52
  -1  -3   0  214.27    5.25
  -1  -3   0  219.37    5.25
  -1  -3   0  214.54    4.95
  -1  -3   1  218.75    5.50
  -1  -3   1  217.36    4.82
  -1  -3   2  492.86   10.90
  -1  -3   2  507.88    9.78
  -1  -3   3  147.64    4.87
  -1  -3   4  229.46    6.94
  -1  -3   5   24.73    2.12
  -1  -3   6   96.95    4.77
  -1  -3   7  161.27    6.86
  -1  -3   8    0.80    0.41
  -1  -2  -2 1368.43   24.39
  -1  -2  -1  665.64   12.31
  -1  -2  -1  673.68   11.84
  -1  -2   0   31.21    1.21
  -1  -2   0   30.50    1.19
  -1  -2   0   30.66    1.21
  -1  -2   1   37.17    1.49
  -1  -2   1   37.21    1.35
  -1  -2   2  595.28   11.86
  -1  -2   3  695.79   14.22
  -1  -2   4  294.69    7.75
  -1  -2   5  123.88    4.84
  -1  -2   6  198.92    6.96
  -1  -2   7   29.81    2.65
  -1  -2   8   84.33    5.13
  -1  -2   8   88.40    5.06
  -1  -1  -2  112.42    3.05
  -1  -1  -1   29.97    0.93
  -1  -1  -1   29.24    1.00
  -1  -1   0  657.00   11.85
  -1  -1   0  664.16   11.79
  -1  -1   1  254.28    5.02
  -1  -1   1  250.94    5.30
  -1  -1   2   25.76    1.27
  -1  -1   3  126.77    3.83
  -1  -1   4   12.22    1.15
  -1  -1   5  291.95    8.10
  -1  -1   6  157.15    6.05
  -1  -1   6  164.45    5.99
  -1  -1   7   92.58    4.83
  -1  -1   8   32.20    2.99
  -1   0  -2  101.72    2.97
  -1   0  -1  283.29    5.58
  -1   0  -1  275.62    5.26
  -1   0   0 2523.79   42.13
  -1   0   0 2454.10   42.51
  -1   0   1  232.83    4.71
  -1   0   1  221.97    4.62
  -1   0   2  296.22    6.51
  -1   0   2  304.10    5.81
  -1   0   3    8.11    0.83
  -1   0   3    8.64    0.49
  -1   0   4   78.90    3.24
  -1   0   4   75.41    1.83
  -1   0   5   58.02    3.05
  -1   0   6  225.81    7.42
  -1   0   7   55.79    3.64
  -1   0   8   63.17    4.22
  -1   1  -2 1436.53   24.38
  -1   1  -1 9999.00  164.98
  -1   1  -1 9576.59  165.30
  -1   1   0  274.09    5.97
  -1   1   0  263.06    5.61
  -1   1   1  931.01   17.02
  -1   1   1  930.36   17.04
  -1   1   2  629.89   11.61
  -1   1   2  636.77   12.01
  -1   1   2  637.39   12.52
  -1   1   3 1055.51   20.35
  -1   1   3 1069.69   19.13
  -1   1   4 1119.54   22.16
  -1   1   4 1139.54   20.44
  -1   1   5  258.92    7.72
  -1   1   5  274.19    5.96
  -1   1   6   35.63    2.62
  -1   1   7   11.21    1.57
  -1   1   8  298.28   10.19
  -1   2   1  939.90   17.93
  -1   2   2    1.88    0.43
  -1   2   3  449.90   10.48
  -1   2   3  460.81    8.81
  -1   2   4  124.62    4.64
  -1   2   4  133.08    3.40
  -1   2   5   20.50    1.23
  -1   2   5   21.53    1.88
  -1   2   6    1.33    0.35
  -1   2   6    1.07    0.42
  -1   2   7   95.97    4.97
  -1   2   8    7.21    1.44
  -1   3   1  281.24    7.32
  -1   3   2  832.06   17.19
  -1   3   3  379.75    9.62
  -1   3   4   10.81    1.34
  -1   3   5    1.48    0.53
  -1   3   6  132.83    5.84
  -1   3   7  101.92    5.35
  -1   3   8    5.04    1.18
  -1   4   1  370.32    9.49
  -1   4   2  702.06   15.64
  -1   4   3  389.34   10.40
  -1   4   4  330.73    9.62
  -1   4   5  442.00   12.17
  -1   4   6  194.74    7.51
  -1   4   7   54.04    3.93
  -1   5   2   44.21    2.96
  -1   5   3   67.92    3.89
  -1   5   4  249.00    8.57
  -1   5   5  347.73   11.00
  -1   5   6   76.20    4.77
  -1   5   7   65.94    4.64
  -1   6   2  148.99    6.42
  -1   6   3   10.10    1.60
  -1   6   4   94.76    5.27
  -1   6   5   20.53    2.48
  -1   6   6   68.19    4.82
  -1   7   3   36.12    3.27
  -1   7   4  111.42    6.13
   0  -8  -2    4.36    1.12
   0  -8  -1   36.16    3.20
   0  -8   0   67.82    4.60
   0  -7  -2   52.33    3.57
   0  -7  -1   71.98    4.25
   0  -7   0   14.51    1.86
   0  -7   1   36.77    3.11
   0  -7   2    5.69    1.14
   0  -7   3    2.68    0.86
   0  -6  -1    4.63    0.92
   0  -6   0  257.95    8.22
   0  -6   1   77.05    4.20
   0  -6   2   35.94    2.90
   0  -6   3   48.41    3.57
   0  -6   4  128.39    6.34
   0  -6   5   22.71    2.66
   0  -5  -1   27.54    2.11
   0  -5   0   83.67    3.84
   0  -5   1   34.66    2.46
   0  -5   1   35.32    1.55
   0  -5   2  238.73    7.71
   0  -5   3  171.67    6.75
   0  -5   4   80.53    4.53
   0  -5   5   26.06    2.65
   0  -5   6  115.81    6.17
   0  -4   0    1.33    0.47
   0  -4   1   23.53    1.81
   0  -4   1   27.41    1.19
   0  -4   2   28.75    2.10
   0  -4   3  144.18    5.56
   0  -4   4  124.98    5.36
   0  -4   5  134.08    5.92
   0  -4   6   16.04    2.02
   0  -4   7   16.64    2.24
   0  -3   0  696.72   14.00
   0  -3   1  146.84    4.47
   0  -3   1  143.51    3.17
   0  -3   2  107.79    3.93
   0  -3   3  105.96    4.24
   0  -3   4  153.77    5.65
   0  -3   5   93.18    4.52
   0  -3   6   69.79    4.14
   0  -3   7  105.13    5.54
   0  -2  -2  140.62    3.93
   0  -2  -1  111.16    3.12
   0  -2   0  463.23    9.32
   0  -2   0  467.75    9.29
   0  -2   1  452.06    9.03
   0  -2   1  425.49    7.63
   0  -2   2  547.06   11.46
   0  -2   3   43.56    2.32
   0  -2   4    8.22    1.08
   0  -2   5    2.60    0.65
   0  -2   6   69.69    3.91
   0  -2   7   91.01    4.92
   0  -2   8   86.28    5.12
   0  -1  -2 2644.15   45.67
   0  -1  -1   10.37    0.63
   0  -1   0  411.89    7.63
   0  -1   1 2096.85   36.13
   0  -1   2   11.60    0.89
   0  -1   3  243.60    6.22
   0  -1   4   30.43    1.97
   0  -1   5  132.05    4.96
   0  -1   6   42.81    2.89
   0  -1   7   80.86    4.44
   0  -1   8   11.40    1.77
   0  -1   8   14.90    1.94
   0   0  -2 1167.61   20.96
   0   0  -1 1301.04   22.43
   0   0   1 1276.86   22.02
   0   0   2 1164.92   20.90
   0   0   3  361.57    8.04
   0   0   4  335.92    8.20
   0   0   5  873.02   18.36
   0   0   5  866.45   18.19
   0   0   6  301.09    8.92
   0   0   7   44.93    3.24
   0   0   8    1.51    0.67
   0   1  -2    9.60    0.82
   0   1  -1 2016.61   33.98
   0   1  -1 1952.78   34.35
   0   1   0  390.60    7.30
   0   1   1    9.10    0.60
   0   1   2 2471.68   42.85
   0   1   3  126.97    3.88
   0   1   4  502.99   11.28
   0   1   5   64.71    3.21
   0   1   6    0.55    0.36
   0   1   7    2.79    0.78
   0   1   8  109.05    5.67
   0   2  -4    9.74    0.72
   0   2  -3   45.16    1.89
   0   2  -3   46.05    1.37
   0   2  -2  558.62   10.91
   0   2  -1  427.73    8.88
   0   2   1  108.02    3.16
   0   2   2  134.71    3.89
   0   2   3  981.89   19.00
   0   2   3  979.09   16.95
   0   2   4  888.30   18.13
   0   2   5    5.86    0.93
   0   2   6    1.34    0.43
   0   2   7   68.64    4.08
   0   2   8   49.80    3.74
   0   3   1  833.81   16.39
   0   3   2  942.41   18.51
   0   3   3  732.08   15.30
   0   3   4  438.66   10.84
   0   3   5  435.47   11.14
   0   3   5  427.08    8.04
   0   3   6  706.60   16.68
   0   3   7  254.17    8.84
   0   3   8   47.56    3.69
   0   4   1  561.44   12.46
   0   4   2  285.38    7.76
   0   4   3  155.98    5.45
   0   4   4  124.44    5.04
   0   4   5  162.62    6.18
   0   4   6  384.77   11.29
   0   4   7  117.77    5.88
   0   4   8  134.61    6.80
   0   5   2    2.72    0.67
   0   5   3  324.99    9.40
   0   5   4   51.42    3.35
   0   5   5  181.93    7.10
   0   5   6   30.88    2.86
   0   5   7   34.70    3.18
   0   6   2  129.71    5.59
   0   6   3    3.12    0.82
   0   6   4   21.22    2.27
   0   6   5  282.82    9.85
   0   6   6   47.39    3.79
   0   6   7  118.31    6.49
   0   7   3    9.90    1.57
   0   7   4   76.98    4.80
   0   7   5    3.36    1.05
   1  -7  -3   33.30    3.02
   1  -7  -2    6.56    1.29
   1  -7  -1   57.16    3.95
   1  -7   0    3.98    0.99
   1  -7   1   57.57    4.22
   1  -7   2   26.26    2.89
   1  -6  -2  148.17    6.18
   1  -6  -1   10.84    1.56
   1  -6   0   32.94    2.77
   1  -6   1   36.44    3.00
   1  -6   2    2.87    0.88
   1  -6   3   65.32    4.41
   1  -6   4   63.54    4.54
   1  -5  -1   69.88    3.69
   1  -5   0  244.64    7.77
   1  -5   1   46.12    3.08
   1  -5   2   31.99    2.62
   1  -5   3    5.64    1.14
   1  -5   4   18.58    2.24
   1  -5   5   42.22    3.56
   1  -4   0  208.29    6.47
   1  -4   1  187.67    6.20
   1  -4   2   68.83    3.59
   1  -4   3  116.65    5.16
   1  -4   4   51.47    3.50
   1  -4   5   30.65    2.84
   1  -4   6    9.08    1.57
   1  -3  -2  843.53   15.22
   1  -3   0  303.06    7.70
   1  -3   1  147.11    4.83
   1  -3   2   64.23    3.15
   1  -3   3  173.54    6.05
   1  -3   4   60.79    3.48
   1  -3   5    9.03    1.41
   1  -3   6    1.53    0.64
   1  -3   7   13.89    2.01
   1  -2  -2    2.81    0.31
   1  -2   0  143.03    4.11
   1  -2   1  514.73    9.32
   1  -2   1  512.20   10.86
   1  -2   2 1347.38   25.40
   1  -2   3    6.80    0.95
   1  -2   4   40.46    2.61
   1  -2   5    8.73    1.24
   1  -2   6   96.39    4.83
   1  -2   7   62.68    4.13
   1  -2   8   39.19    3.45
   1  -1  -2  645.87   12.68
   1  -1  -1  915.97   16.99
   1  -1  -1  934.96   16.42
   1  -1   0  271.48    5.88
   1  -1   0  259.51    5.64
   1  -1   0  262.93    5.59
   1  -1   1 9946.85  164.62
   1  -1   1 9602.64  164.64
   1  -1   2 1393.10   25.70
   1  -1   2 1428.79   26.12
   1  -1   3  940.84   18.60
   1  -1   3  944.13   17.84
   1  -1   4  363.60    9.29
   1  -1   4  372.17    8.13
   1  -1   5   81.45    3.85
   1  -1   5   83.70    2.86
   1  -1   6  293.31    9.02
   1  -1   7  123.17    5.77
   1  -1   8   34.16    3.12
   1   0  -2  284.73    6.17
   1   0  -1  228.08    4.64
   1   0  -1  230.90    4.76
   1   0  -1  230.09    4.66
   1   0   0 2477.77   40.98
   1   0   0 2345.99   41.32
   1   0   1  274.65    5.50
   1   0   1  268.69    5.16
   1   0   2   95.07    2.88
   1   0   3 1107.87   20.89
   1   0   4  252.12    6.85
   1   0   5  502.97   12.00
   1   0   6   83.75    4.11
   1   0   6   85.87    3.02
   1   0   7    6.31    1.18
   1   0   7    9.72    1.41
   1   0   8    2.42    0.88
   1   1  -2   25.00    1.28
   1   1  -2   25.88    1.28
   1   1  -1  253.21    5.06
   1   1  -1  252.14    5.28
   1   1   0  662.55   11.83
   1   1   0  654.94   11.73
   1   1   1   30.47    0.96
   1   1   2  109.46    2.92
   1   1   3   36.09    1.76
   1   1   3   37.24    1.82
   1   1   4  328.75    8.04
   1   1   4  327.13    8.09
   1   1   5  518.00   12.07
   1   1   6   36.35    2.57
   1   1   7    8.55    1.29
   1   1   8   52.50    3.78
   1   1   9   10.77    1.92
   1   2  -4  263.57    6.44
   1   2  -3  696.29   13.77
   1   2  -3  730.74   12.87
   1   2  -2  583.26   11.67
   1   2  -2  581.43   10.99
   1   2  -1   37.99    1.51
   1   2  -1   39.22    1.36
   1   2   1  655.09   12.14
   1   2   2 1353.63   24.33
   1   2   2 1381.06   23.26
   1   2   3 2091.12   37.25
   1   2   4  707.38   14.72
   1   2   5  271.87    7.73
   1   2   6  202.34    6.90
   1   2   7  536.55   14.04
   1   2   8  264.86    9.40
   1   2   9   60.20    4.43
   1   3  -4  233.65    5.39
   1   3  -3  155.41    3.78
   1   3  -3  159.83    4.08
   1   3  -2  509.71    9.63
   1   3   1  174.01    4.59
   1   3   2  482.17   10.23
   1   3   3  275.37    6.99
   1   3   4  284.57    7.60
   1   3   5  362.89    9.61
   1   3   6  121.21    5.18
   1   3   7  275.94    9.15
   1   3   8   59.93    4.14
   1   3   9  131.52    6.79
   1   4   1  303.09    7.49
   1   4   2   97.86    3.67
   1   4   3   94.93    3.82
   1   4   4  241.82    7.22
   1   4   5   36.29    2.61
   1   4   6  288.87    9.21
   1   4   7   86.40    4.83
   1   4   8   21.78    2.51
   1   5   2   68.72    3.31
   1   5   3  417.01   10.69
   1   5   4   25.94    2.21
   1   5   5    1.31    0.49
   1   5   6  254.94    8.76
   1   5   7   46.38    3.57
   1   5   8  165.17    7.69
   1   6   2   92.12    4.32
   1   6   3  102.89    4.78
   1   6   4    0.58    0.37
   1   6   5  187.32    7.41
   1   6   6    9.25    1.56
   1   6   7   10.60    1.82
   1   7   3    4.02    0.99
   1   7   4  162.55    6.94
   1   7   5  156.93    7.10
   1   7   6   42.41    3.67
   1   8   4  123.16    6.31
   2  -6  -2   52.08    3.70
   2  -6  -1   22.70    2.36
   2  -6   0   17.87    2.10
   2  -6   1   61.03    4.19
   2  -6   2   25.08    2.74
   2  -6   3   16.43    2.29
   2  -5  -1  400.58   11.24
   2  -5   0  182.44    6.82
   2  -5   1   89.23    4.69
   2  -5   2   30.65    2.76
   2  -5   3    1.59    0.63
   2  -5   4   42.79    3.63
   2  -4  -1  223.27    7.12
   2  -4   0  104.23    4.52
   2  -4   1  245.43    7.79
   2  -4   2   15.48    1.78
   2  -4   3   26.40    2.50
   2  -4   4   36.16    3.08
   2  -4   5    9.90    1.67
   2  -4   6   10.92    1.84
   2  -3  -2  438.80    9.20
   2  -3   0  170.66    5.55
   2  -3   1   17.14    1.05
   2  -3   1   19.03    1.67
   2  -3   2  169.43    5.86
   2  -3   2  159.41    3.24
   2  -3   3  707.11   16.44
   2  -3   4    2.74    0.68
   2  -3   5   15.91    1.94
   2  -3   6    0.65    0.47
   2  -3   7   19.46    2.48
   2  -2  -3  491.58    9.77
   2  -2  -2  757.40   14.39
   2  -2   0  676.88   13.25
   2  -2   0  677.03   13.98
   2  -2   1  152.04    4.98
   2  -2   1  158.75    3.87
   2  -2   1  142.96    4.70
   2  -2   2 2189.04   40.16
   2  -2   2 2174.09   40.13
   2  -2   2 2197.27   37.34
   2  -2   3  371.67    9.77
   2  -2   3  376.39    9.37
   2  -2   4  318.24    8.31
   2  -2   4  307.39    9.07
   2  -2   5  256.00    8.50
   2  -2   5  269.15    7.44
   2  -2   6   42.95    3.26
   2  -2   7  111.70    5.83
   2  -1  -2   61.20    2.17
   2  -1  -1   11.64    0.93
   2  -1  -1   11.04    0.99
   2  -1  -1   12.65    0.92
   2  -1   0  202.85    4.87
   2  -1   0  195.42    4.83
   2  -1   0  185.88    5.33
   2  -1   0  190.11    4.82
   2  -1   1 1776.43   31.95
   2  -1   1 1811.20   31.08
   2  -1   1 1806.37   31.70
   2  -1   1 1699.03   32.62
   2  -1   2  354.71    8.41
   2  -1   2  366.33    6.95
   2  -1   2  331.11    8.60
   2  -1   3   11.38    1.19
   2  -1   3   11.61    1.21
   2  -1   4  203.90    6.53
   2  -1   4  211.43    6.28
   2  -1   5   73.84    3.30
   2  -1   5   69.65    3.71
   2  -1   6  278.09    7.37
   2  -1   6  243.29    8.43
   2  -1   7   92.03    5.06
   2  -1   8    3.23    0.93
   2   0  -2   12.96    0.98
   2   0  -2   13.88    0.92
   2   0  -1   50.30    1.78
   2   0  -1   49.55    2.10
   2   0  -1   53.91    1.94
   2   0  -1   49.03    2.07
   2   0   0    7.60    0.68
   2   0   0    6.89    0.66
   2   0   0    7.14    0.54
   2   0   0    6.32    0.49
   2   0   1   36.63    1.49
   2   0   1   36.46    1.45
   2   0   2   11.62    0.95
   2   0   3  242.37    6.38
   2   0   4   94.75    3.84
   2   0   5  100.31    4.35
   2   0   6  141.27    4.93
   2   0   6  131.30    5.54
   2   0   7    9.95    1.48
   2   0   8    8.22    1.51
   2   0   8    6.86    1.38
   2   1  -3  268.67    5.17
   2   1  -2 1028.96   18.73
   2   1  -1 1683.47   29.45
   2   1  -1 1660.11   29.80
   2   1  -1 1620.89   28.61
   2   1   0  357.90    7.41
   2   1   0  359.04    7.49
   2   1   1   19.28    0.81
   2   1   1   18.38    1.07
   2   1   1   18.17    1.02
   2   1   2  166.08    4.13
   2   1   3  377.96    8.47
   2   1   4 1437.63   27.15
   2   1   5  545.09   12.74
   2   1   6  220.30    7.26
   2   1   6  226.53    7.40
   2   1   7   60.07    3.72
   2   1   8  200.57    7.94
   2   1   9  151.03    7.26
   2   2  -2   22.73    1.26
   2   2  -2   20.41    1.32
   2   2  -1  577.06   10.78
   2   2  -1  604.52   11.63
   2   2   0  284.31    6.17
   2   2   0  292.38    6.37
   2   2   1 1057.82   18.99
   2   2   1 1031.07   18.24
   2   2   2   51.75    1.89
   2   2   2   51.84    1.77
   2   2   3  308.38    7.01
   2   2   4   72.84    3.01
   2   2   5  108.91    4.27
   2   2   6  379.88   10.30
   2   2   7  117.68    5.40
   2   2   8  206.92    8.10
   2   2   9   19.05    2.47
   2   3  -4  676.46   12.13
   2   3  -2  571.75   11.52
   2   3  -1  686.52   13.17
   2   3  -1  700.83   13.40
   2   3   1   54.93    1.87
   2   3   2  412.30    8.68
   2   3   2  429.55    8.22
   2   3   3  409.75    9.19
   2   3   3  424.09    8.28
   2   3   4   60.66    2.79
   2   3   5  157.33    5.43
   2   3   6    0.80    0.39
   2   3   7  136.95    5.92
   2   3   8  116.96    5.89
   2   3   9   23.79    2.72
   2   4   2  562.43   11.78
   2   4   3   71.69    3.01
   2   4   4  613.57   13.32
   2   4   4  591.04   10.72
   2   4   5  119.56    4.85
   2   4   6    1.14    0.48
   2   4   7  169.13    6.80
   2   4   8   16.33    2.18
   2   4   9  104.30    6.02
   2   5   2  130.33    4.51
   2   5   3  111.47    4.28
   2   5   4   55.50    3.07
   2   5   5    0.35    0.14
   2   5   6  261.73    8.63
   2   5   7   43.91    3.40
   2   5   8    8.95    1.68
   2   6   2  598.88   13.93
   2   6   3  281.41    8.28
   2   6   4   21.56    2.02
   2   6   5  162.14    6.49
   2   6   6  117.53    5.69
   2   6   7   45.37    3.60
   2   6   8   62.72    4.56
   2   7   3   88.47    4.46
   2   7   4  493.69   13.32
   2   7   5  273.42    9.43
   2   7   6   96.67    5.44
   2   7   7   16.59    2.28
   2   8   4   77.59    4.68
   2   8   5   52.97    3.95
   2   8   6   46.43    3.90
   3  -6  -2   25.38    2.68
   3  -6  -1   12.48    1.87
   3  -6   0  120.43    6.25
   3  -5  -2    1.36    0.62
   3  -5  -1   43.33    3.30
   3  -5   0   65.09    4.09
   3  -5   1   11.17    1.69
   3  -5   2   75.33    4.69
   3  -5   3    2.06    0.91
   3  -4  -1  214.87    7.43
   3  -4   0   35.31    2.67
   3  -4   1   62.20    3.75
   3  -4   2    1.23    0.61
   3  -4   3   16.95    2.06
   3  -4   4  252.26    9.43
   3  -4   5    9.44    1.73
   3  -3  -1  201.21    6.54
   3  -3   0  179.51    6.10
   3  -3   1  321.37    9.07
   3  -3   2  113.00    4.94
   3  -3   3  612.18   15.24
   3  -3   4   80.92    4.59
   3  -3   5   41.93    3.49
   3  -3   6   89.10    5.39
   3  -2   0    0.67    0.24
   3  -2   0    2.10    0.57
   3  -2   1   18.99    1.63
   3  -2   1   19.28    1.80
   3  -2   2  474.07   11.53
   3  -2   2  478.77    9.46
   3  -2   2  452.18   11.82
   3  -2   3  240.84    7.55
   3  -2   3  222.21    7.37
   3  -2   4    4.11    0.94
   3  -2   4    4.41    0.90
   3  -2   5   52.88    3.60
   3  -2   5   58.07    3.40
   3  -2   6   13.71    1.85
   3  -2   7   56.32    4.20
   3  -1  -2   31.13    1.94
   3  -1  -1   30.39    2.02
   3  -1   0   21.45    1.75
   3  -1   0   22.98    1.50
   3  -1   1   19.93    1.45
   3  -1   1   17.12    1.65
   3  -1   2    0.76    0.42
   3  -1   2    1.60    0.34
   3  -1   2    2.27    0.55
   3  -1   3    1.56    0.46
   3  -1   3    2.20    0.59
   3  -1   4   58.33    3.30
   3  -1   4   59.02    3.38
   3  -1   5   90.73    4.58
   3  -1   5   98.78    4.50
   3  -1   6   63.02    3.98
   3  -1   6   73.89    3.78
   3  -1   7   28.93    2.83
   3   0  -3  214.91    5.52
   3   0  -2  142.17    4.39
   3   0  -1  463.18    9.42
   3   0  -1  444.42   10.39
   3   0   0  721.88   13.49
   3   0   0  715.78   15.19
   3   0   0  714.02   13.57
   3   0   1  589.12   11.22
   3   0   1  558.81   11.42
   3   0   2  170.26    4.91
   3   0   2  172.21    4.46
   3   0   3   96.51    3.75
   3   0   4   44.59    2.69
   3   0   5  420.65   11.06
   3   0   6  193.93    6.68
   3   0   6  177.86    6.87
   3   0   7  147.56    6.52
   3   0   8   39.99    3.44
   3   1  -3  209.03    5.06
   3   1  -2 1482.23   27.50
   3   1  -2 1514.67   26.76
   3   1  -1   40.34    1.57
   3   1   0  280.75    5.42
   3   1   0  276.99    5.36
   3   1   1   89.98    2.46
   3   1   1   89.88    2.14
   3   1   2  612.25   12.08
   3   1   3   33.95    1.91
   3   1   4  337.65    8.63
   3   1   5   39.18    2.56
   3   1   6   10.49    1.40
   3   1   7  169.38    6.75
   3   1   7  170.77    6.90
   3   1   8   48.69    3.65
   3   1   9  140.93    6.97
   3   2  -4    1.41    0.20
   3   2  -2  449.29    9.03
   3   2  -1  841.47   14.72
   3   2   2    1.92    0.25
   3   2   3  105.34    3.15
   3   2   3  103.79    3.44
   3   2   4  300.93    7.46
   3   2   4  314.63    7.92
   3   2   5    1.94    0.59
   3   2   6  165.56    5.95
   3   2   7    3.11    0.80
   3   2   8   25.32    2.59
   3   2   9   53.77    4.18
   3   3  -2   49.52    1.99
   3   3  -1 1661.38   28.81
   3   3   2  499.40    9.51
   3   3   3  451.02    9.33
   3   3   4   19.65    1.44
   3   3   5  308.42    8.21
   3   3   6  111.39    4.74
   3   3   7    5.74    1.14
   3   3   8  134.95    6.27
   3   3   9    2.54    1.00
   3   4   2  702.27   13.56
   3   4   3  381.75    8.68
   3   4   3  394.44    8.26
   3   4   4  272.90    7.25
   3   4   4  286.78    6.56
   3   4   5   30.63    2.16
   3   4   6    9.07    1.26
   3   4   7  152.59    6.29
   3   4   8   67.49    4.34
   3   4   9   23.87    2.67
   3   5   2  340.10    8.04
   3   5   3  615.93   13.17
   3   5   4  394.46    9.76
   3   5   5   79.94    3.82
   3   5   6  224.81    7.58
   3   5   7   70.86    4.25
   3   5   8   27.18    2.78
   3   6   3  223.78    6.74
   3   6   4   61.90    3.31
   3   6   5  545.36   13.59
   3   6   6  354.39   10.61
   3   6   7  169.14    7.10
   3   6   8   24.37    2.69
   3   7   3   19.20    1.88
   3   7   4   90.31    4.43
   3   7   5   92.49    4.74
   3   7   6   30.22    2.80
   3   7   7   46.38    3.70
   3   8   4  156.68    6.51
   3   8   5   84.99    4.80
   3   8   6   57.18    4.09
   3   9   5   82.89    5.11
   4  -5  -3    6.69    1.33
   4  -5  -2    4.96    1.16
   4  -5  -1    2.38    0.81
   4  -5   0   52.96    3.93
   4  -5   1   20.43    2.48
   4  -4  -2  143.43    6.15
   4  -4  -1  107.07    5.20
   4  -4   0   67.54    4.05
   4  -4   1   25.95    2.55
   4  -4   2   61.84    4.15
   4  -4   3   47.83    3.77
   4  -4   4  212.91    8.92
   4  -3  -1  121.61    5.17
   4  -3   0   20.10    1.94
   4  -3   1    3.20    0.81
   4  -3   2    4.41    0.98
   4  -3   3   82.34    4.70
   4  -3   4   63.75    4.27
   4  -3   5    4.73    1.24
   4  -2  -1    0.31    0.16
   4  -2   0    6.19    1.12
   4  -2   0    8.08    1.10
   4  -2   1   37.00    2.48
   4  -2   1   36.05    2.79
   4  -2   2   49.37    3.05
   4  -2   2   50.88    3.45
   4  -2   3    1.59    0.66
   4  -2   3    1.72    0.62
   4  -2   4    2.24    0.65
   4  -2   4    1.93    0.62
   4  -2   5    0.89    0.29
   4  -2   5    1.06    0.34
   4  -2   6   21.43    2.46
   4  -1  -2  277.80    8.01
   4  -1  -1  154.84    5.71
   4  -1  -1  158.22    4.96
   4  -1   0  178.38    6.41
   4  -1   0  185.96    5.48
   4  -1   1  113.37    5.02
   4  -1   1  116.58    4.28
   4  -1   2  155.55    5.38
   4  -1   2  168.44    6.44
   4  -1   3  122.89    4.95
   4  -1   3  121.50    5.49
   4  -1   4   92.28    4.55
   4  -1   4   97.04    4.91
   4  -1   5   16.21    1.92
   4  -1   5   14.20    1.81
   4  -1   6  113.03    5.73
   4  -1   6  121.74    5.60
   4  -1   7   28.66    2.93
   4   0  -3  231.10    6.55
   4   0  -2   60.75    3.03
   4   0  -1 1150.21   23.36
   4   0   0  184.14    4.89
   4   0   0  189.59    6.39
   4   0   1  228.76    6.00
   4   0   1  246.97    7.68
   4   0   2   53.69    2.63
   4   0   2   57.34    3.44
   4   0   3  133.51    4.84
   4   0   3  138.31    5.70
   4   0   4   17.97    1.73
   4   0   4   20.71    2.10
   4   0   5  198.97    7.10
   4   0   5  214.83    7.65
   4   0   6   48.29    3.37
   4   0   6   50.09    3.47
   4   0   7    4.64    1.22
   4   0   8   54.67    4.20
   4   1  -4  650.03   13.02
   4   1  -3   24.23    1.65
   4   1  -2  382.65    9.39
   4   1  -2  380.26    8.17
   4   1  -1  144.93    3.85
   4   1   0  321.05    6.57
   4   1   0  323.21    6.57
   4   1   1 1269.47   22.26
   4   1   1 1257.15   22.84
   4   1   2  354.25    8.17
   4   1   2  374.10    7.60
   4   1   3   17.48    1.41
   4   1   4   15.55    1.48
   4   1   5   74.14    3.76
   4   1   6    1.59    0.65
   4   1   7  114.98    5.62
   4   1   8    0.22    0.35
   4   1   8   -0.20    0.44
   4   2  -4  104.10    3.15
   4   2  -3  232.71    6.17
   4   2  -2  459.38    9.14
   4   2  -1  133.54    2.80
   4   2   1  552.18    9.99
   4   2   2  349.97    6.65
   4   2   2  356.49    7.49
   4   2   3  446.70    9.19
   4   2   3  456.35    9.89
   4   2   4  377.51    8.79
   4   2   4  395.19    9.48
   4   2   5   25.65    1.87
   4   2   5   26.99    2.09
   4   2   6   88.97    4.16
   4   2   6   92.79    4.51
   4   2   7   25.53    2.34
   4   2   8    0.99    0.44
   4   2   9   82.15    5.17
   4   3  -2   12.51    0.82
   4   3   3  328.77    6.86
   4   3   4  253.99    6.36
   4   3   5  341.59    8.66
   4   3   6   51.83    3.05
   4   3   7    4.77    1.01
   4   3   8   53.54    3.74
   4   3   9   35.57    3.28
   4   4  -2  232.11    5.49
   4   4   3  386.88    8.08
   4   4   4  341.33    7.99
   4   4   5  180.93    5.60
   4   4   6   54.44    3.10
   4   4   7  246.34    8.18
   4   4   8   75.53    4.50
   4   4   9   14.99    2.12
   4   5   3  505.51   10.65
   4   5   4  355.71    8.59
   4   5   5   47.72    2.66
   4   5   6  304.71    8.86
   4   5   7  206.52    7.53
   4   5   8  142.30    6.52
   4   6   3    1.83    0.44
   4   6   4   32.07    2.11
   4   6   5  149.86    5.48
   4   6   6  146.34    5.83
   4   6   7   21.69    2.22
   4   6   8   22.70    2.46
   4   7   4   21.32    1.84
   4   7   5  105.02    4.71
   4   7   6  114.69    5.33
   5  -4  -3   51.91    3.79
   5  -4  -2   20.18    2.33
   5  -4  -1   24.09    2.46
   5  -4   0   29.59    2.83
   5  -4   1    8.46    1.50
   5  -4   2    8.47    1.61
   5  -3  -2   41.47    3.06
   5  -3  -1   88.32    4.55
   5  -3   0    2.37    0.73
   5  -3   1    1.50    0.68
   5  -3   2    1.31    0.49
   5  -3   3   20.64    2.40
   5  -3   4    2.73    0.90
   5  -2  -2  300.80    8.80
   5  -2  -1  117.85    4.91
   5  -2   0  105.72    5.35
   5  -2   0  104.15    4.57
   5  -2   1  128.47    6.10
   5  -2   1  132.35    5.44
   5  -2   2   22.75    2.15
   5  -2   2   18.83    2.29
   5  -2   3   30.00    2.67
   5  -2   3   29.95    2.92
   5  -2   4   19.28    2.27
   5  -2   4   19.43    2.35
   5  -2   5   37.97    3.40
   5  -2   5   44.11    3.60
   5  -1  -2  165.41    6.33
   5  -1  -1    3.76    0.89
   5  -1  -1    2.82    0.61
   5  -1   0  379.85    9.49
   5  -1   0  369.59   10.99
   5  -1   1  101.60    5.10
   5  -1   1   90.78    3.97
   5  -1   2  167.58    6.89
   5  -1   2  157.64    5.76
   5  -1   3   68.61    4.34
   5  -1   3   68.25    3.80
   5  -1   4   36.23    2.91
   5  -1   4   45.11    3.50
   5  -1   5    2.57    0.80
   5  -1   5    2.00    0.69
   5  -1   6   55.19    4.05
   5  -1   6   58.73    4.13
   5   0  -3  414.98   10.66
   5   0  -2   73.54    3.78
   5   0  -1  294.60    7.38
   5   0  -1  317.06    9.33
   5   0   0   67.31    2.83
   5   0   0   69.64    3.93
   5   0   1   44.81    2.35
   5   0   1   45.68    3.25
   5   0   2  384.62    9.70
   5   0   2  403.81   11.60
   5   0   3  168.10    5.88
   5   0   3  181.33    7.19
   5   0   4   37.83    2.75
   5   0   4   43.43    3.39
   5   0   5   20.04    2.31
   5   0   5   16.41    1.90
   5   0   6   10.72    1.66
   5   0   6   15.20    1.92
   5   0   7    2.91    0.91
   5   1  -4  148.61    4.90
   5   1  -3   53.10    2.88
   5   1  -2   71.06    3.61
   5   1  -1  244.19    7.74
   5   1  -1  241.27    5.63
   5   1   0  183.39    4.57
   5   1   0  192.44    4.68
   5   1   1  654.21   12.39
   5   1   1  643.64   12.97
   5   1   2  228.30    6.16
   5   1   2  231.90    5.48
   5   1   3   52.31    2.71
   5   1   4  123.91    4.85
   5   1   5  164.04    6.19
   5   1   6   35.58    2.88
   5   1   7   52.83    3.94
   5   1   7   54.28    3.85
   5   1   8    3.87    1.01
   5   1   8    2.40    0.93
   5   2  -3    9.39    1.13
   5   2  -1    1.64    0.21
   5   2  -1    1.52    0.19
   5   2   1  210.00    4.52
   5   2   2   58.43    1.57
   5   2   2   60.91    2.29
   5   2   3   23.34    1.56
   5   2   4  116.19    4.38
   5   2   5   67.20    3.18
   5   2   5   65.99    3.51
   5   2   6  156.82    5.77
   5   2   6  167.15    6.44
   5   2   7   37.26    2.83
   5   2   7   35.49    2.99
   5   3   3  413.58    7.80
   5   3   4  374.55    8.15
   5   3   5  194.38    5.76
   5   3   6   63.19    3.32
   5   3   7    6.29    1.15
   5   4   3  612.34   11.02
   5   4   4  259.56    5.98
   5   4   5  275.95    7.07
   6  -3  -4   29.67    2.78
   6  -3  -3   98.32    5.22
   6  -3  -2   -0.40    0.38
   6  -3  -1   90.85    4.90
   6  -3   0   15.98    2.01
   6  -3   1   23.67    2.48
   6  -3   2   70.79    4.60
   6  -3   3    8.14    1.57
   6  -2  -3    0.47    0.12
   6  -2  -2   68.57    3.86
   6  -2  -1  147.49    5.90
   6  -2   0    2.62    0.82
   6  -2   0    2.36    0.72
   6  -2   1  116.46    6.23
   6  -2   1  113.58    5.28
   6  -2   2   22.54    2.68
   6  -2   2   14.62    1.88
   6  -2   3   46.78    3.59
   6  -2   3   50.08    4.08
   6  -2   4   56.84    4.40
   6  -2   4   56.49    4.10
   6  -1  -2  138.25    6.16
   6  -1  -2  139.29    5.26
   6  -1  -1   31.02    2.24
   6  -1  -1   30.46    2.82
   6  -1   0  136.11    5.24
   6  -1   0  143.36    6.61
   6  -1   1   60.84    3.39
   6  -1   1   63.51    4.30
   6  -1   2   10.93    1.44
   6  -1   2    9.36    1.57
   6  -1   3  102.60    5.02
   6  -1   3  109.22    5.94
   6  -1   4   35.53    3.03
   6  -1   4   46.03    3.80
   6  -1   5   10.15    1.64
   6  -1   5   13.42    2.08
   6  -1   6   12.81    2.03
   6   0  -3  157.06    6.22
   6   0  -2   54.55    3.59
   6   0  -2   61.28    2.91
   6   0  -1   10.55    1.12
   6   0  -1   11.14    1.62
   6   0   0   35.08    2.14
   6   0   0   34.97    3.00
   6   0   1   68.51    3.20
   6   0   1   64.53    4.25
   6   0   2  272.07    7.99
   6   0   2  294.15   10.07
   6   0   3  133.05    5.40
   6   0   3  156.50    7.05
   6   0   4    8.96    1.66
   6   0   4    7.72    1.24
   6   0   5   19.19    2.13
   6   0   5   17.33    2.43
   6   0   6   43.92    3.79
   6   0   6   35.34    3.12
   6   1  -3   41.78    2.84
   6   1  -2   29.87    2.54
   6   1  -1    9.64    1.44
   6   1   0    1.33    0.44
   6   1   0    2.35    0.43
   6   1   1   34.72    1.91
   6   1   1   32.61    2.87
   6   1   2   49.68    2.55
   6   1   3   33.65    2.25
   6   1   4   17.51    1.73
   6   1   5   84.65    5.19
   6   1   5   75.63    4.15
   6   1   6   20.36    2.50
   6   1   6   17.61    2.05
   6   1   7   52.31    4.22
   6   1   7   45.41    3.62
   6   2  -3   32.72    2.44
   6   2  -2    3.19    0.80
   6   2   2   42.77    1.95
   6   2   3    1.88    0.47
   6   2   4  112.92    4.44
   6   2   5  191.70    6.64
   6   2   6  110.60    5.24
   6   2   7   42.63    3.36
   6   3  -3  219.30    7.14
   7  -1  -1   60.41    4.37
   7  -1   0    9.50    1.67
   7  -1   1    0.84    0.56
   7  -1   2   13.17    2.08
   7   0  -3   20.35    2.24
   7   0  -2    5.40    1.15
   7   0  -1    7.79    1.52
   7   0   0    4.41    1.15
   7   0   1   13.00    1.97
   7   0   2   30.78    3.19
   7   0   3    7.17    1.48
   7   0   4    5.63    1.43
   7   1  -3  145.87    6.19
   7   1  -2   35.96    3.01
   7   1  -1    0.50    0.39
   7   1   0    8.22    1.49
   7   1   1  218.93    8.77
   7   1   2   16.12    2.23
   7   1   3   57.58    4.35
   7   1   4    0.21    0.38
   7   1   5   18.89    2.51
   7   2  -3  142.20    5.96
   7   2  -2  172.54    6.98
   7   2  -1  168.47    7.12
   7   2   0  426.98   12.85
   7   3  -2   53.15    3.64
   8   1  -2   54.08    4.05
   8   1  -1   54.20    4.13
   8   1   0  107.75    6.21
   8   1   1  249.82   10.12
   8   1   2   36.58    3.64
   8   2  -2    1.33    0.56
   8   2  -1   25.30    2.80
   8   2   0   72.30    4.91
   8   2   1   36.71    3.51
   8   2   2    6.48    1.48
   8   2   3   40.87    3.90
   8   3  -2   23.43    2.53
   8   3  -1  106.30    5.88
   9   4  -1   36.91    3.61
   0   0   0    0.00    0.00
TITL shI_1872_RoLa in P1
REM P1 (#1 in standard setting)
CELL 0.71073   6.846542   7.109650   7.208967  79.2674  83.1927  64.0760
ZERR    1.00   0.000443   0.000711   0.000520   0.0072   0.0058   0.0080
LATT -1
SFAC C H N O Cu
UNIT 8.00 10.00 6.00 4.00 1.00
TREF
HKLF 4
END
_computing_structure_solution     'SHELXT 2018/2 (Sheldrick, 2018)'
;
_shelx_hkl_checksum     45713
_shelx_res_file
;
TITL shi_1872_rola_a.res in P-1
    shi_1872_rola.res
    created by SHELXL-2018/3 at 12:53:58 on 28-Mar-2022
REM Old TITL shI_1872_RoLa in P1
REM SHELXT solution in P-1: R1 0.113, Rweak 0.025, Alpha 0.072
REM <I/s> 0.000 for 0 systematic absences, Orientation as input
REM Formula found by SHELXT: C14 N4 O2 Cu
CELL 0.71073 6.8465 7.1097 7.209 79.267 83.193 64.076
ZERR 1 0.0004 0.0007 0.0005 0.007 0.006 0.008
LATT 1
SFAC C H Cu N O
UNIT 8 12 1 6 6
EQIV $1 +X,+Y,1+Z
EQIV $2 1-X,2-Y,2-Z
L.S. 12
PLAN  5
SIZE 0.1 0.1 0.45
HTAB N3 O1W_$1
HTAB N3 N2_$2
HTAB C4 O1W_$1
BIND O1W Cu1
htab
BOND
list 4
fmap 2 53
acta
REM <olex2.extras>
REM <HklSrc "%.\\shI_1872_RoLa.hkl">
REM </olex2.extras>
WGHT    0.023900    0.188300
FVAR       0.87159
CU1   3    0.500000    0.500000    0.500000    10.50000    0.02239    0.01979 =
         0.01580   -0.00932    0.00516   -0.01517
O1    5    0.719474    0.617063    0.419289    11.00000    0.02441    0.02256 =
         0.02052   -0.01080    0.00674   -0.01579
AFIX   6
O1W   5    0.217141    0.829563    0.317854    11.00000    0.02329    0.02535 =
         0.02155   -0.01132    0.00707   -0.01545
H1WA  2    0.100833    0.815339    0.353434    11.00000   -1.50000
H1WB  2    0.208435    0.929486    0.372183    11.00000   -1.50000
AFIX   0
O2    5    0.835732    0.842221    0.494192    11.00000    0.02188    0.02318 =
         0.02748   -0.01019    0.00660   -0.01605
N1    4    0.439167    0.662932    0.708079    11.00000    0.01696    0.01430 =
         0.01556   -0.00377    0.00094   -0.00875
N2    4    0.547889    0.866371    0.833134    11.00000    0.01976    0.02142 =
         0.01883   -0.00763    0.00225   -0.01207
N3    4    0.385873    0.832911    0.941248    11.00000    0.02152    0.02211 =
         0.01637   -0.00983    0.00406   -0.01135
AFIX  43
H3    2    0.332405    0.882766    1.045013    11.00000   -1.20000
AFIX   0
C1    1    0.724558    0.740334    0.522523    11.00000    0.01684    0.01505 =
         0.01650   -0.00335   -0.00007   -0.00672
C2    1    0.572728    0.762056    0.693731    11.00000    0.01623    0.01479 =
         0.01662   -0.00328   -0.00058   -0.00851
C3    1    0.319869    0.712703    0.866134    11.00000    0.01801    0.01514 =
         0.01467   -0.00411   -0.00019   -0.00633
C4    1    0.141414    0.652212    0.942910    11.00000    0.02164    0.02698 =
         0.02164   -0.00561    0.00414   -0.01402
AFIX 137
H4A   2    0.011749    0.743962    0.876397    11.00000   -1.50000
H4B   2    0.115402    0.664910    1.074796    11.00000   -1.50000
H4C   2    0.181446    0.508565    0.927290    11.00000   -1.50000
AFIX   0
HKLF 4
REM  shi_1872_rola_a.res in P-1
REM wR2 = 0.0624, GooF = S = 1.108, Restrained GooF = 1.108 for all data
REM R1 = 0.0243 for 1381 Fo > 4sig(Fo) and 0.0246 for all 1397 data
REM 101 parameters refined using 0 restraints
END
WGHT      0.0239      0.1883
REM Instructions for potential hydrogen bonds
HTAB N3 O1W_$1
HTAB N3 N2_$2
HTAB C4 O1W_$1
REM Highest difference peak  0.352,  deepest hole -0.378,  1-sigma level  0.064
Q1    1   0.6601  0.7445  0.6178  11.00000  0.05    0.35
Q2    1   0.2199  0.6956  0.9016  11.00000  0.05    0.33
Q3    1   0.4846  0.7378  0.6786  11.00000  0.05    0.30
Q4    1   0.6133  0.3959  0.5780  11.00000  0.05    0.27
Q5    1   0.3344  0.7803  0.9052  11.00000  0.05    0.26
;
_shelx_res_checksum     46984
