# Supplementary material for: Crystal structure and Hirshfeld-surface analysis of di­aqua­bis­(5-methyl-1H-1,2,4-triazole-3-carboxyl­ato)copper(II)
Source: Acta Crystallogr E Crystallogr Commun. 2024 Jan 1;80(Pt 1):54–7. doi: 10.1107/S2056989023010770 (PMC10833364; doi:10.1107/S2056989023010770)
Supplement: Supplementary file 2 [file e-80-00054-Isup2.hkl]

data_I                                                                          
_shelx_title ' shi_1872_rola_a.res in P-1'                                      
_shelx_refln_list_code          4                                               
_shelx_F_calc_maximum      117.32                                               
_exptl_crystal_F_000       179.00                                               
_reflns_d_resolution_high  0.7337                                               
                                                                                
loop_                                                                           
 _space_group_symop_operation_xyz                                               
 'x, y, z'                                                                      
 '-x, -y, -z'                                                                   
                                                                                
_cell_length_a     6.8465                                                       
_cell_length_b     7.1097                                                       
_cell_length_c     7.2090                                                       
_cell_angle_alpha  79.267                                                       
_cell_angle_beta   83.193                                                       
_cell_angle_gamma  64.076                                                       
                                                                                
_shelx_F_squared_multiplier     1.000                                           
                                                                                
loop_                                                                           
 _refln_index_h                                                                 
 _refln_index_k                                                                 
 _refln_index_l                                                                 
 _refln_F_squared_calc                                                          
 _refln_F_squared_meas                                                          
 _refln_F_squared_sigma                                                         
 _refln_observed_status                                                         
   1   0   0       3339.45       3227.05        39.26 o                         
   2   0   0         10.48          9.32         0.33 o                         
   3   0   0        973.01        941.16         8.21 o                         
   4   0   0        255.06        245.09         5.11 o                         
   5   0   0         88.86         89.67         3.02 o                         
   6   0   0         44.82         46.13         2.29 o                         
   7   0   0          7.25          5.81         1.51 o                         
  -7   1   0         10.83         12.51         2.20 o                         
  -6   1   0        180.51        182.97         5.41 o                         
  -5   1   0        498.49        494.34         9.45 o                         
  -4   1   0        253.77        240.68         5.48 o                         
  -3   1   0         35.41         31.03         1.43 o                         
  -2   1   0        284.87        254.94         3.13 o                         
  -1   1   0        323.03        350.21         3.44 o                         
   0   1   0        526.13        527.93        14.01 o                         
   1   1   0        885.78        868.36         7.77 o                         
   2   1   0        440.33        467.82         4.87 o                         
   3   1   0        380.54        365.81         3.43 o                         
   4   1   0        415.92        425.18         4.53 o                         
   5   1   0        259.55        249.41         4.66 o                         
   6   1   0          2.84          2.62         0.67 o                         
   7   1   0          8.33         10.82         1.96 o                         
   8   1   0        133.91        141.84         8.17 o                         
  -6   2   0          2.89          3.26         0.71 o                         
  -5   2   0        141.19        137.98         4.57 o                         
  -4   2   0          9.50          9.58         1.24 o                         
  -3   2   0          1.38          1.52         0.94 o                         
  -2   2   0        905.99        891.10        12.66 o                         
  -1   2   0        224.13        188.28         5.41 o                         
   0   2   0        538.67        612.77         8.66 o                         
   1   2   0         43.18         40.53         0.91 o                         
   2   2   0        381.10        380.97         3.58 o                         
   3   2   0       2189.96       2257.59        28.88 o                         
   4   2   0       1358.34       1397.39        19.52 o                         
   5   2   0        192.62        198.11         7.19 o                         
   6   2   0        617.14        604.78        16.18 o                         
   7   2   0        559.32        544.35        16.94 o                         
   8   2   0         92.27         95.17         6.46 o                         
  -6   3   0         27.90         21.04         2.65 o                         
  -5   3   0          3.65          3.12         0.96 o                         
  -4   3   0         26.16         26.46         2.55 o                         
  -3   3   0        244.46        236.30         8.03 o                         
  -2   3   0        213.11        224.65         7.31 o                         
  -1   3   0        424.34        398.93        10.14 o                         
   0   3   0        959.35        917.13        18.43 o                         
   1   3   0        310.85        284.36         3.91 o                         
   2   3   0        323.10        298.87         3.43 o                         
   3   3   0       1475.68       1544.88        18.01 o                         
   4   3   0        431.91        406.57         8.06 o                         
   5   3   0          2.13          1.89         0.43 o                         
   6   3   0        137.51        148.19         6.65 o                         
   7   3   0        174.21        178.76         8.21 o                         
   8   3   0         35.70         33.63         3.55 o                         
  -5   4   0         36.93         38.95         3.73 o                         
  -4   4   0         92.49         88.91         5.33 o                         
  -3   4   0         47.68         46.48         3.51 o                         
  -2   4   0        138.85        137.20         5.95 o                         
  -1   4   0        273.00        274.18         8.52 o                         
   0   4   0          1.22          1.75         0.62 o                         
   1   4   0        158.94        154.59         3.42 o                         
   2   4   0        541.20        526.09         8.13 o                         
   3   4   0          3.73          6.70         0.53 o                         
   4   4   0        245.79        244.36         3.05 o                         
   5   4   0        384.79        369.04         7.57 o                         
   6   4   0          2.74          2.42         0.56 o                         
   7   4   0         25.31         26.97         2.99 o                         
   8   4   0        118.82        108.48         6.77 o                         
  -4   5   0         69.54         69.71         5.17 o                         
  -3   5   0         81.92         85.68         5.38 o                         
  -2   5   0        250.86        240.15         8.98 o                         
  -1   5   0        332.86        322.03        10.23 o                         
   0   5   0        113.82        110.14         5.05 o                         
   1   5   0        139.92        138.24         3.50 o                         
   2   5   0        268.75        253.08         5.11 o                         
   3   5   0         94.97         86.29         2.36 o                         
   4   5   0         70.94         76.61         1.96 o                         
   5   5   0        157.40        156.01         6.61 o                         
   6   5   0        325.15        326.89         7.61 o                         
   7   5   0        282.65        296.09         7.72 o                         
   8   5   0         34.09         29.92         3.49 o                         
  -3   6   0        158.80        158.53         8.23 o                         
  -2   6   0         22.60         23.52         2.76 o                         
  -1   6   0         42.99         43.36         3.65 o                         
   0   6   0        359.33        339.55        10.82 o                         
   1   6   0        175.28        174.68         4.33 o                         
   2   6   0        343.45        339.19        10.72 o                         
   3   6   0        370.50        380.01         5.84 o                         
   4   6   0         11.86          8.89         0.69 o                         
   5   6   0          9.17          9.67         1.07 o                         
   6   6   0        224.28        219.20         6.06 o                         
   7   6   0        108.59        116.35         8.61 o                         
   8   6   0         41.79         43.98         4.33 o                         
  -1   7   0          3.93          5.24         1.30 o                         
   0   7   0         21.12         19.10         2.45 o                         
   1   7   0        322.31        329.53        10.93 o                         
   2   7   0        426.25        438.81        13.28 o                         
   3   7   0        151.89        153.50         3.48 o                         
   4   7   0        193.76        193.59         4.03 o                         
   5   7   0        424.61        405.15         8.56 o                         
   6   7   0         87.95         83.83         3.63 o                         
   7   7   0          6.39          6.20         1.01 o                         
   8   7   0         59.53         54.90         4.66 o                         
   0   8   0         88.22         89.27         6.06 o                         
   1   8   0        109.37        105.93         6.24 o                         
   2   8   0         11.89         12.26         1.94 o                         
   3   8   0         85.83         84.63         4.90 o                         
   4   8   0        261.69        263.42         6.40 o                         
   5   8   0        185.20        182.77         5.41 o                         
   6   8   0        178.49        183.69         5.79 o                         
   7   8   0         14.38         13.28         1.56 o                         
   2   9   0         23.26         20.54         2.71 o                         
   3   9   0         17.02         17.14         2.53 o                         
   6   9   0         47.69         48.85         4.20 o                         
  -7  -8   1         31.14         30.72         3.50 o                         
  -6  -8   1         31.32         27.65         2.18 o                         
  -5  -8   1         70.18         71.15         3.31 o                         
  -4  -8   1        160.05        159.59         7.02 o                         
  -3  -8   1        146.67        143.03         4.62 o                         
  -2  -8   1        122.65        117.58         6.40 o                         
  -1  -8   1        145.61        147.97         7.69 o                         
  -7  -7   1         26.09         32.52         2.47 o                         
  -6  -7   1         64.55         64.79         3.28 o                         
  -5  -7   1        290.40        286.69         9.34 o                         
  -4  -7   1          5.66          4.96         0.82 o                         
  -3  -7   1         27.13         25.60         1.61 o                         
  -2  -7   1        242.85        254.38         9.15 o                         
  -1  -7   1        252.78        239.71         9.37 o                         
   0  -7   1         48.53         48.40         4.09 o                         
   1  -7   1         78.73         75.78         5.55 o                         
  -7  -6   1        106.98        113.51         4.62 o                         
  -6  -6   1        234.64        245.89         6.72 o                         
  -5  -6   1        215.44        232.75         6.05 o                         
  -4  -6   1        179.42        183.79         3.77 o                         
  -3  -6   1         60.68         62.95         2.42 o                         
  -2  -6   1         27.20         29.51         1.93 o                         
  -1  -6   1         94.08         95.54         6.27 o                         
   0  -6   1        104.61        101.42         5.53 o                         
   1  -6   1         51.49         47.97         3.95 o                         
   2  -6   1         75.71         80.34         5.52 o                         
  -8  -5   1         11.93         10.14         1.59 o                         
  -7  -5   1        157.74        149.21         5.33 o                         
  -6  -5   1         89.46         98.27         3.90 o                         
  -5  -5   1          9.58          5.86         0.82 o                         
  -4  -5   1        212.70        215.24         6.30 o                         
  -3  -5   1        224.71        217.06         4.28 o                         
  -2  -5   1         20.05         15.80         1.05 o                         
  -1  -5   1        121.53        113.22         2.99 o                         
   0  -5   1         45.27         46.25         1.73 o                         
   1  -5   1         55.16         60.71         4.05 o                         
   2  -5   1        123.63        117.46         6.17 o                         
   3  -5   1         12.07         14.70         2.22 o                         
   4  -5   1         22.67         26.89         3.26 o                         
  -9  -4   1         57.28         48.59         4.75 o                         
  -8  -4   1        115.65        106.58         6.81 o                         
  -7  -4   1         39.70         37.45         2.51 o                         
  -6  -4   1        173.32        173.62         5.28 o                         
  -5  -4   1        298.87        315.12         6.43 o                         
  -4  -4   1         20.21         18.79         0.82 o                         
  -3  -4   1        162.04        161.66         3.00 o                         
  -2  -4   1       1062.08       1086.51        14.92 o                         
  -1  -4   1        530.95        527.22         8.65 o                         
   0  -4   1         39.20         34.70         2.55 o                         
   1  -4   1        245.38        247.04         8.16 o                         
   2  -4   1        318.84        323.07        10.25 o                         
   3  -4   1         75.40         81.88         4.94 o                         
   4  -4   1         32.72         34.16         3.36 o                         
   5  -4   1          9.29         11.14         1.97 o                         
  -8  -3   1        135.93        139.93         7.74 o                         
  -7  -3   1        273.40        246.71        10.02 o                         
  -6  -3   1        764.52        742.95        13.31 o                         
  -5  -3   1        626.93        635.26        16.20 o                         
  -4  -3   1        497.51        512.10        10.38 o                         
  -3  -3   1       2063.77       2192.78        19.44 o                         
  -2  -3   1        857.90        908.91         8.73 o                         
  -1  -3   1        276.80        286.92         4.77 o                         
   0  -3   1        198.19        190.40         3.40 o                         
   1  -3   1        168.16        193.65         6.36 o                         
   2  -3   1         25.71         23.32         1.24 o                         
   3  -3   1        417.21        423.03        11.94 o                         
   4  -3   1          3.69          4.21         1.07 o                         
   5  -3   1          0.41          1.97         0.90 o                         
   6  -3   1         28.33         31.16         3.26 o                         
  -8  -2   1         31.43         33.30         3.69 o                         
  -7  -2   1        233.38        221.77         9.37 o                         
  -6  -2   1         82.14         80.02         4.92 o                         
  -5  -2   1          2.04          2.28         0.28 o                         
  -4  -2   1        188.46        181.97         3.27 o                         
  -3  -2   1       1098.78       1121.88        10.49 o                         
  -2  -2   1        787.56        775.44         7.24 o                         
  -1  -2   1         53.51         49.95         0.94 o                         
   0  -2   1        567.19        571.58        10.26 o                         
   1  -2   1        674.14        676.16         9.31 o                         
   2  -2   1        182.57        200.84         5.06 o                         
   3  -2   1         30.54         25.17         1.59 o                         
   4  -2   1         43.75         48.16         2.44 o                         
   5  -2   1        174.43        171.99         5.34 o                         
   6  -2   1        149.12        151.12         5.30 o                         
  -8  -1   1         70.79         71.35         5.44 o                         
  -7  -1   1          0.86          0.66         0.51 o                         
  -6  -1   1         15.33         12.69         1.90 o                         
  -5  -1   1        323.94        329.24         8.74 o                         
  -4  -1   1        199.04        192.84         2.85 o                         
  -3  -1   1         65.44         52.87         1.15 o                         
  -2  -1   1       2096.91       2173.71        15.63 o                         
  -1  -1   1        343.96        332.65         3.40 o                         
   0  -1   1       2593.85       2660.67        46.14 o                         
   1  -1   1      13764.72      12880.81       145.66 o                         
   2  -1   1       2345.26       2337.54        27.25 o                         
   3  -1   1         24.21         24.76         1.85 o                         
   4  -1   1        162.78        151.71         4.29 o                         
   5  -1   1        116.52        125.25         7.12 o                         
   6  -1   1         80.05         81.47         3.50 o                         
   7  -1   1          1.19          1.11         0.74 o                         
  -7   0   1          9.63         10.25         2.00 o                         
  -6   0   1         13.66         13.32         0.92 o                         
  -5   0   1        385.86        394.94         8.83 o                         
  -4   0   1       1468.07       1500.03        20.67 o                         
  -3   0   1        604.80        603.12         7.67 o                         
  -2   0   1         58.33         67.21         1.04 o                         
  -1   0   1        309.97        301.15         2.75 o                         
   0   0   1       1639.72       1696.56        20.68 o                         
   1   0   1        346.76        362.50         3.53 o                         
   2   0   1         64.59         49.57         0.98 o                         
   3   0   1        739.45        765.39         8.56 o                         
   4   0   1        323.45        316.05         8.18 o                         
   5   0   1         55.06         58.17         2.04 o                         
   6   0   1         87.28         88.36         3.37 o                         
   7   0   1         15.19         17.11         2.59 o                         
  -7   1   1         74.57         79.52         5.75 o                         
  -6   1   1         41.70         40.55         2.31 o                         
  -5   1   1          5.73          5.01         0.62 o                         
  -4   1   1        217.86        206.25         3.93 o                         
  -3   1   1         52.33         41.18         1.77 o                         
  -2   1   1         17.81         15.28         0.62 o                         
  -1   1   1       1216.51       1221.89        11.10 o                         
   0   1   1         11.13         12.83         0.84 o                         
   1   1   1         35.44         39.39         0.73 o                         
   2   1   1         23.93         24.61         0.54 o                         
   3   1   1        118.96        118.92         1.61 o                         
   4   1   1       1622.00       1666.12        17.54 o                         
   5   1   1        870.94        852.74        10.05 o                         
   6   1   1         42.84         47.00         2.59 o                         
   7   1   1        286.76        288.19        11.54 o                         
   8   1   1        335.61        328.85        13.32 o                         
  -6   2   1        191.20        194.15         7.77 o                         
  -5   2   1        154.21        155.13         6.46 o                         
  -4   2   1          1.36          0.79         0.78 o                         
  -3   2   1          1.02          0.95         0.26 o                         
  -2   2   1        885.61        840.45        17.57 o                         
  -1   2   1       1235.32       1237.24        23.60 o                         
   0   2   1        158.77        144.31         2.92 o                         
   1   2   1        848.96        875.42         9.19 o                         
   2   2   1       1407.93       1386.81        11.05 o                         
   3   2   1        301.04        295.31         7.90 o                         
   4   2   1        714.11        716.91        12.15 o                         
   5   2   1        300.75        280.00         5.58 o                         
   6   2   1         21.54         26.06         2.55 o                         
   7   2   1         56.09         60.46         4.40 o                         
   8   2   1         54.18         48.99         3.14 o                         
  -6   3   1        118.05        119.59         6.45 o                         
  -5   3   1        114.35        116.26         5.99 o                         
  -4   3   1        156.16        160.08         6.81 o                         
  -3   3   1        273.09        262.74         6.03 o                         
  -2   3   1         24.06         16.56         1.68 o                         
  -1   3   1        364.65        370.21         9.64 o                         
   0   3   1       1077.50       1097.58        21.57 o                         
   1   3   1        191.08        230.13         4.24 o                         
   2   3   1         83.37         71.29         1.27 o                         
   3   3   1       1003.63       1051.53        11.51 o                         
   4   3   1         12.32          7.13         0.74 o                         
   5   3   1         82.58         80.26         4.16 o                         
   6   3   1        245.49        238.35         8.64 o                         
   7   3   1          9.58         10.41         1.80 o                         
   8   3   1          7.12          5.79         1.40 o                         
  -5   4   1         38.96         31.71         3.24 o                         
  -4   4   1        147.60        140.94         6.85 o                         
  -3   4   1        282.45        282.84         9.78 o                         
  -2   4   1        299.40        290.83         6.60 o                         
  -1   4   1        483.89        487.47        12.49 o                         
   0   4   1        721.10        739.05        16.40 o                         
   1   4   1        434.72        398.97         9.86 o                         
   2   4   1        214.87        211.32         4.07 o                         
   3   4   1        156.05        138.85         2.55 o                         
   4   4   1        128.76        122.96         2.40 o                         
   5   4   1        207.81        208.06         5.16 o                         
   6   4   1         65.97         63.53         4.15 o                         
   7   4   1        179.83        184.99         8.20 o                         
   8   4   1        282.07        287.48        11.40 o                         
  -4   5   1          3.11          3.13         1.07 o                         
  -3   5   1         54.87         57.04         4.34 o                         
  -2   5   1        517.94        527.30        14.80 o                         
  -1   5   1        104.09         91.99         4.86 o                         
   0   5   1         40.56         36.25         2.78 o                         
   2   5   1        618.76        634.86         9.64 o                         
   3   5   1        534.97        536.46         7.07 o                         
   4   5   1        178.86        196.12         4.92 o                         
   5   5   1          4.01          3.64         0.64 o                         
   6   5   1         51.15         52.95         2.66 o                         
   7   5   1        117.77        105.76         6.08 o                         
   8   5   1         59.04         58.25         4.86 o                         
  -3   6   1         17.26         16.43         2.46 o                         
  -2   6   1         34.81         29.88         3.11 o                         
  -1   6   1         16.65         14.27         2.05 o                         
   0   6   1          7.85          6.09         1.21 o                         
   1   6   1         36.56         33.80         2.76 o                         
   2   6   1        509.27        503.93         7.01 o                         
   3   6   1       1063.81       1079.36        12.82 o                         
   4   6   1        256.67        245.31         4.33 o                         
   5   6   1        117.85        119.73         3.96 o                         
   6   6   1        548.65        531.18        10.46 o                         
   7   6   1        136.93        126.08         6.78 o                         
   8   6   1          0.87          1.18         0.17 o                         
  -1   7   1         76.28         75.24         5.20 o                         
   0   7   1        100.51         94.75         5.59 o                         
   1   7   1        332.55        323.49        10.78 o                         
   2   7   1        195.93        196.97         5.11 o                         
   3   7   1          5.06          5.58         0.60 o                         
   4   7   1        253.73        241.71         4.54 o                         
   5   7   1        459.47        458.78         9.89 o                         
   6   7   1        151.56        155.32         4.98 o                         
   7   7   1        155.05        154.97         5.35 o                         
   0   8   1         50.08         47.60         4.21 o                         
   1   8   1        152.74        149.87         7.35 o                         
   2   8   1          9.02         10.31         1.10 o                         
   3   8   1         41.38         38.51         2.20 o                         
   4   8   1         25.60         27.10         2.65 o                         
   5   8   1        130.96        136.16         6.67 o                         
   6   8   1         49.68         52.19         3.05 o                         
   7   8   1         40.22         41.26         2.71 o                         
   2   9   1         18.28         15.48         2.25 o                         
   3   9   1        104.18         96.61         5.67 o                         
   5   9   1        119.53        117.98         6.42 o                         
   6   9   1        139.62        138.06         7.32 o                         
  -6  -8   2         34.58         34.65         3.57 o                         
  -5  -8   2         23.14         24.04         2.84 o                         
  -4  -8   2        154.77        154.41         7.24 o                         
  -3  -8   2          8.53          8.70         1.61 o                         
  -2  -8   2         11.47          7.36         1.61 o                         
  -1  -8   2         85.51         80.47         5.66 o                         
  -7  -7   2          9.47          7.78         1.78 o                         
  -6  -7   2        134.95        145.77         5.24 o                         
  -5  -7   2        225.05        224.60         6.86 o                         
  -4  -7   2         96.68        102.65         3.74 o                         
  -3  -7   2         52.28         58.95         3.95 o                         
  -2  -7   2         52.02         53.75         3.96 o                         
  -1  -7   2         18.05         18.56         2.41 o                         
   0  -7   2          8.64          7.49         1.50 o                         
   1  -7   2         34.07         34.57         3.80 o                         
  -7  -6   2         13.31         11.83         1.48 o                         
  -6  -6   2         88.55         83.78         3.77 o                         
  -5  -6   2         66.23         71.88         3.20 o                         
  -4  -6   2          2.19          2.87         0.43 o                         
  -3  -6   2         87.09         94.53         3.16 o                         
  -2  -6   2         53.87         52.47         3.54 o                         
  -1  -6   2         28.09         27.37         2.71 o                         
   0  -6   2         47.86         47.31         3.82 o                         
   1  -6   2          2.80          3.78         1.16 o                         
   2  -6   2         37.95         33.01         3.61 o                         
  -7  -5   2        201.63        199.23         6.40 o                         
  -6  -5   2         95.26         95.27         3.99 o                         
  -5  -5   2         63.38         73.56         3.20 o                         
  -4  -5   2        201.21        204.35         4.91 o                         
  -3  -5   2        153.58        160.26         4.65 o                         
  -2  -5   2         65.25         66.48         3.98 o                         
  -1  -5   2        289.47        294.79         5.48 o                         
   0  -5   2        305.78        314.25        10.15 o                         
   1  -5   2         38.55         42.11         3.45 o                         
   2  -5   2         36.10         40.35         3.63 o                         
   3  -5   2         95.78         99.16         6.17 o                         
  -8  -4   2         24.65         17.20         2.67 o                         
  -7  -4   2        134.18        134.35         7.11 o                         
  -6  -4   2        473.66        452.43         9.74 o                         
  -5  -4   2       1089.03       1070.88        13.21 o                         
  -4  -4   2        321.16        317.00         5.88 o                         
  -3  -4   2        381.23        386.25         6.80 o                         
  -2  -4   2       1752.19       1826.53        24.06 o                         
  -1  -4   2        373.65        390.00        14.63 o                         
   0  -4   2         31.94         37.84         2.76 o                         
   1  -4   2         94.03         90.60         4.73 o                         
   2  -4   2         18.57         20.38         2.34 o                         
   3  -4   2          0.70          1.62         0.80 o                         
   4  -4   2         85.70         81.40         5.46 o                         
   5  -4   2          6.72         11.15         2.12 o                         
  -8  -3   2         35.98         30.84         3.33 o                         
  -7  -3   2         62.18         70.79         3.46 o                         
  -6  -3   2        192.19        202.70         8.14 o                         
  -5  -3   2        167.92        156.60         3.34 o                         
  -4  -3   2         16.81         15.31         0.77 o                         
  -3  -3   2         68.59         66.74         1.46 o                         
  -2  -3   2        723.02        755.18         8.88 o                         
  -1  -3   2        688.70        663.95         7.64 o                         
   0  -3   2        148.18        141.89         5.17 o                         
   1  -3   2         80.12         84.55         4.15 o                         
   2  -3   2        229.84        213.07         6.59 o                         
   3  -3   2        144.26        148.75         6.50 o                         
   4  -3   2          6.88          5.81         1.29 o                         
   5  -3   2          2.91          1.72         0.65 o                         
   6  -3   2         91.64         93.18         6.06 o                         
  -8  -2   2          5.15          1.75         0.74 o                         
  -7  -2   2        232.68        227.12         9.19 o                         
  -6  -2   2          1.91          2.34         1.59 o                         
  -5  -2   2         85.41         78.92         2.59 o                         
  -4  -2   2        600.17        609.21         7.51 o                         
  -3  -2   2        598.55        591.06         6.37 o                         
  -2  -2   2         37.02         28.46         0.84 o                         
  -1  -2   2        733.40        771.93         8.73 o                         
   0  -2   2        753.48        728.18        10.40 o                         
   1  -2   2       1706.52       1773.62        33.44 o                         
   2  -2   2       2852.74       2879.32        29.75 o                         
   3  -2   2        616.79        619.09         9.42 o                         
   4  -2   2         65.07         65.87         3.01 o                         
   5  -2   2         28.87         27.77         2.58 o                         
   6  -2   2         19.22         23.74         5.21 o                         
  -8  -1   2         67.05         71.19         5.33 o                         
  -7  -1   2         46.30         47.34         3.96 o                         
  -6  -1   2         37.44         39.32         3.34 o                         
  -5  -1   2         88.56         90.51         2.46 o                         
  -4  -1   2        487.28        504.58         5.83 o                         
  -3  -1   2       1914.67       1986.90        18.04 o                         
  -2  -1   2       1305.07       1340.22        14.26 o                         
  -1  -1   2         23.67         33.64         0.97 o                         
   0  -1   2          9.89         13.97         1.32 o                         
   1  -1   2       1802.48       1869.54        19.28 o                         
   2  -1   2        456.73        476.71        12.15 o                         
   3  -1   2          0.97          2.00         0.32 o                         
   4  -1   2        207.53        212.06         8.48 o                         
   5  -1   2        216.04        213.09         6.54 o                         
   6  -1   2         10.59         13.52         1.40 o                         
   7  -1   2         11.40         17.34         2.74 o                         
  -7   0   2          6.40          7.11         1.51 o                         
  -6   0   2         75.61         77.34         2.38 o                         
  -5   0   2         97.86         94.85         3.20 o                         
  -4   0   2         81.66         77.89         2.16 o                         
  -3   0   2        210.13        188.27         3.30 o                         
  -2   0   2         10.53         17.64         0.63 o                         
  -1   0   2        438.28        389.09         6.21 o                         
   0   0   2       1549.16       1535.21        19.48 o                         
   1   0   2        108.83        129.54         4.38 o                         
   2   0   2         17.14         14.94         0.65 o                         
   3   0   2        244.15        229.43         3.65 o                         
   4   0   2         62.22         70.64         2.11 o                         
   5   0   2        507.90        519.11         7.88 o                         
   6   0   2        363.30        369.91        14.53 o                         
   7   0   2         31.33         40.52         4.20 o                         
  -6   1   2        179.08        179.44         4.17 o                         
  -5   1   2        227.88        227.22         8.60 o                         
  -4   1   2        398.13        375.07         8.97 o                         
  -3   1   2         42.34         41.38         1.79 o                         
  -2   1   2         55.29         81.82         1.81 o                         
  -1   1   2        810.73        838.74         8.02 o                         
   0   1   2       3399.19       3363.70       113.52 o                         
   1   1   2        148.97        145.98         2.78 o                         
   2   1   2        234.80        225.55         3.29 o                         
   3   1   2        798.77        796.74         9.74 o                         
   4   1   2        459.64        474.81         9.41 o                         
   5   1   2        294.96        306.37         4.65 o                         
   6   1   2         63.78         65.93         2.60 o                         
   7   1   2         18.36         18.86         2.00 o                         
   8   1   2         47.20         48.15         4.79 o                         
  -6   2   2         89.96         90.49         3.63 o                         
  -5   2   2        389.47        389.40         8.13 o                         
  -4   2   2        134.25        128.79         5.58 o                         
  -3   2   2        267.77        276.21         8.40 o                         
  -2   2   2       1012.16        996.98        13.94 o                         
  -1   2   2          9.27          3.38         0.61 o                         
   0   2   2        178.25        181.26         3.89 o                         
   1   2   2       1650.58       1801.03        18.22 o                         
   2   2   2         42.30         68.35         1.18 o                         
   3   2   2          4.16          2.65         0.24 o                         
   4   2   2        476.32        471.00         6.35 o                         
   5   2   2         88.25         80.36         1.65 o                         
   6   2   2         63.26         59.24         4.61 o                         
   7   2   2         53.63         54.63         4.07 o                         
   8   2   2          9.90          8.78         1.29 o                         
  -6   3   2          0.65         -0.50         0.50 o                         
  -5   3   2         49.50         53.07         2.81 o                         
  -4   3   2        123.81        113.46         5.62 o                         
  -3   3   2        243.45        243.64         8.36 o                         
  -2   3   2        528.82        572.42         9.15 o                         
  -1   3   2       1094.40       1103.79        15.00 o                         
   0   3   2       1145.39       1240.54        24.37 o                         
   1   3   2        644.89        634.70        13.47 o                         
   2   3   2        531.54        558.74         7.24 o                         
   3   3   2        675.16        659.65         6.53 o                         
   4   3   2         26.05         21.52         2.00 o                         
   5   3   2         21.89         20.86         2.08 o                         
   6   3   2        268.02        249.71         8.70 o                         
   7   3   2         58.22         61.21         4.36 o                         
   8   3   2         41.47         42.54         3.94 o                         
  -5   4   2         30.24         26.56         3.07 o                         
  -4   4   2        191.86        187.44         5.72 o                         
  -3   4   2         45.09         38.58         3.20 o                         
  -2   4   2        116.90        122.05         5.73 o                         
  -1   4   2        943.89        924.16        20.59 o                         
   0   4   2        383.51        375.66        10.21 o                         
   1   4   2        140.59        128.78         2.53 o                         
   2   4   2        746.68        748.46        10.49 o                         
   3   4   2        898.94        929.12         9.16 o                         
   4   4   2        811.40        863.92         9.78 o                         
   5   4   2         56.74         64.13         3.86 o                         
   6   4   2         21.89         20.68         2.32 o                         
   7   4   2         71.80         72.32         4.78 o                         
   8   4   2         87.25         83.18         5.70 o                         
  -4   5   2          7.61          6.53         1.53 o                         
  -3   5   2          2.47          2.08         0.56 o                         
  -2   5   2        162.09        159.15         7.15 o                         
  -1   5   2         53.42         58.20         3.90 o                         
   0   5   2          1.38          3.58         0.88 o                         
   1   5   2         96.99         91.35         2.25 o                         
   2   5   2        179.05        172.85         3.59 o                         
   3   5   2        447.97        455.57         6.25 o                         
   4   5   2       1353.29       1350.06        19.13 o                         
   5   5   2        412.60        416.22        11.98 o                         
   6   5   2         94.34         83.47         4.92 o                         
   7   5   2        322.08        315.91        11.25 o                         
   8   5   2        108.00        102.81         6.42 o                         
  -3   6   2         30.88         33.41         3.53 o                         
  -2   6   2         70.52         68.56         4.87 o                         
  -1   6   2        194.69        195.56         5.86 o                         
   0   6   2        175.66        170.74         7.36 o                         
   1   6   2        117.12        121.26         5.69 o                         
   2   6   2        782.10        802.66        12.35 o                         
   3   6   2        445.77        447.99         7.78 o                         
   4   6   2          1.17          2.00         0.42 o                         
   5   6   2        251.05        239.32         5.78 o                         
   6   6   2        632.42        623.73        16.90 o                         
   7   6   2        156.00        161.52         7.73 o                         
   8   6   2         50.61         53.81         4.66 o                         
  -1   7   2          8.32          8.64         1.70 o                         
   0   7   2         68.03         68.88         4.70 o                         
   1   7   2        123.60        120.70         6.06 o                         
   2   7   2        208.43        206.35         7.83 o                         
   3   7   2         17.81         17.16         1.35 o                         
   4   7   2         17.67         17.42         1.34 o                         
   5   7   2         41.89         39.26         2.15 o                         
   6   7   2         93.68         97.53         4.98 o                         
   7   7   2         86.27         90.79         5.86 o                         
   0   8   2          5.12          5.74         1.47 o                         
   1   8   2         82.32         74.87         5.12 o                         
   2   8   2          0.79          1.27         0.45 o                         
   3   8   2         13.38         12.37         1.25 o                         
   4   8   2        163.54        157.00         4.75 o                         
   5   8   2        154.84        159.13         7.37 o                         
   6   8   2        151.83        158.70         7.74 o                         
   7   8   2        104.08        111.05         6.71 o                         
   2   9   2         53.71         52.10         4.29 o                         
   3   9   2        140.18        139.41         4.81 o                         
   4   9   2         64.38         56.87         4.21 o                         
   5   9   2         70.44         70.42         4.94 o                         
   6   9   2         92.70         81.07         5.62 o                         
  -4  -8   3        158.58        147.18         7.33 o                         
  -2  -8   3          3.77          4.37         1.03 o                         
  -6  -7   3         32.26         29.85         2.32 o                         
  -5  -7   3         47.68         45.52         3.96 o                         
  -4  -7   3          5.97          8.27         1.61 o                         
  -3  -7   3          6.11          7.36         1.36 o                         
  -2  -7   3         59.53         58.66         4.41 o                         
  -1  -7   3          4.47          5.07         1.36 o                         
   0  -7   3          3.19          3.53         1.13 o                         
  -6  -6   3        137.48        146.13         5.29 o                         
  -5  -6   3        164.85        163.13         5.23 o                         
  -4  -6   3         28.11         31.33         4.17 o                         
  -3  -6   3         51.81         53.50         3.59 o                         
  -2  -6   3        138.61        136.58         6.37 o                         
  -1  -6   3         63.87         66.75         4.59 o                         
   0  -6   3         60.24         63.72         4.70 o                         
   1  -6   3         81.88         85.98         5.81 o                         
   2  -6   3         21.05         21.63         3.01 o                         
  -7  -5   3         90.59         90.68         6.00 o                         
  -6  -5   3        103.75        112.97         6.34 o                         
  -5  -5   3        361.13        369.32         8.36 o                         
  -4  -5   3       1036.24       1029.11        12.94 o                         
  -3  -5   3        216.89        219.39         7.19 o                         
  -2  -5   3        127.08        124.49         5.52 o                         
  -1  -5   3        698.68        718.67        17.84 o                         
   0  -5   3        219.67        225.98         8.89 o                         
   1  -5   3          7.31          7.42         1.50 o                         
   2  -5   3          3.06          2.09         0.83 o                         
   3  -5   3          6.65          2.71         1.20 o                         
  -7  -4   3         66.38         70.19         5.21 o                         
  -6  -4   3        153.16        166.95         7.70 o                         
  -5  -4   3        140.81        147.77         5.37 o                         
  -4  -4   3         91.36         89.13         2.87 o                         
  -3  -4   3         37.35         34.80         2.34 o                         
  -2  -4   3        120.82        118.47         4.91 o                         
  -1  -4   3        205.51        215.41         7.42 o                         
   0  -4   3        201.14        189.79         7.32 o                         
   1  -4   3        152.06        153.55         6.79 o                         
   2  -4   3         34.03         34.75         3.29 o                         
   3  -4   3         19.38         22.31         2.71 o                         
   4  -4   3         59.45         62.96         4.96 o                         
  -7  -3   3          1.23          0.70         0.32 o                         
  -6  -3   3        282.67        293.62         7.04 o                         
  -5  -3   3         32.56         39.44         1.97 o                         
  -4  -3   3         62.92         57.11         2.30 o                         
  -3  -3   3        307.27        298.85         7.74 o                         
  -2  -3   3        566.48        547.31        12.58 o                         
  -1  -3   3        193.04        204.28         3.85 o                         
   0  -3   3        137.06        139.48         5.58 o                         
   1  -3   3        246.64        228.44         7.96 o                         
   2  -3   3        920.52        930.80        21.64 o                         
   3  -3   3        803.23        805.84        20.06 o                         
   4  -3   3        106.10        108.39         6.19 o                         
   5  -3   3         23.58         27.17         3.16 o                         
   6  -3   3         10.15         10.72         2.07 o                         
  -7  -2   3        174.55        184.74         5.74 o                         
  -6  -2   3         39.70         42.12         2.35 o                         
  -5  -2   3         10.24         11.82         0.85 o                         
  -4  -2   3        284.41        296.63         4.80 o                         
  -3  -2   3        803.59        811.01        14.39 o                         
  -2  -2   3        783.42        771.30        15.80 o                         
  -1  -2   3        921.80        933.72        14.89 o                         
   0  -2   3         61.26         59.70         1.32 o                         
   1  -2   3          7.02          8.95         1.25 o                         
   2  -2   3        445.46        492.50         8.90 o                         
   3  -2   3        307.96        304.97        12.26 o                         
   4  -2   3          1.52          2.18         0.59 o                         
   5  -2   3         35.26         39.46         2.59 o                         
   6  -2   3         57.80         63.55         3.55 o                         
  -7  -1   3        180.71        192.02         8.15 o                         
  -6  -1   3         46.26         51.10         2.03 o                         
  -5  -1   3         66.51         71.19         2.22 o                         
  -4  -1   3         37.01         32.53         1.65 o                         
  -3  -1   3        283.87        271.49         4.17 o                         
  -2  -1   3        390.86        345.49        10.69 o                         
  -1  -1   3        156.05        166.87         5.04 o                         
   0  -1   3        323.52        320.66         8.19 o                         
   1  -1   3       1305.74       1240.73        16.95 o                         
   2  -1   3         10.02         15.00         0.69 o                         
   3  -1   3          2.08          2.57         0.34 o                         
   4  -1   3        161.38        160.12         3.55 o                         
   5  -1   3         89.90         90.05         3.76 o                         
   6  -1   3        134.30        138.82         5.05 o                         
  -7   0   3         30.42         26.79         2.95 o                         
  -6   0   3        227.85        218.84        11.29 o                         
  -5   0   3        547.52        557.73        11.22 o                         
  -4   0   3        307.78        306.56         5.08 o                         
  -3   0   3        297.25        283.06         4.41 o                         
  -2   0   3        167.46        140.57         4.15 o                         
  -1   0   3          5.24         11.20         0.56 o                         
   0   0   3        484.70        475.95        10.58 o                         
   1   0   3       1470.24       1458.34        27.50 o                         
   2   0   3        336.40        315.83         5.39 o                         
   3   0   3        131.32        125.80         3.10 o                         
   4   0   3        178.09        175.06         3.63 o                         
   5   0   3        211.17        225.44         5.22 o                         
   6   0   3        183.42        183.98         8.69 o                         
   7   0   3          7.54          9.44         1.95 o                         
  -6   1   3          3.02          2.25         0.72 o                         
  -5   1   3        182.35        177.25         6.96 o                         
  -4   1   3       1066.57       1052.53        22.56 o                         
  -3   1   3        234.31        230.25         4.97 o                         
  -2   1   3        131.78        140.55         3.44 o                         
  -1   1   3       1435.35       1399.39        18.35 o                         
   0   1   3        198.92        167.14         5.11 o                         
   1   1   3         58.52         48.25         1.67 o                         
   2   1   3        447.36        497.53        11.15 o                         
   3   1   3         43.97         45.38         1.71 o                         
   4   1   3         28.46         22.33         1.27 o                         
   5   1   3         70.89         66.15         2.78 o                         
   6   1   3         43.53         44.21         2.18 o                         
   7   1   3         64.97         67.04         7.37 o                         
  -6   2   3          0.50          0.39         0.58 o                         
  -5   2   3          0.81          0.42         0.24 o                         
  -4   2   3         83.54         85.88         4.67 o                         
  -3   2   3        329.74        333.51         9.89 o                         
  -2   2   3        640.67        644.27         9.74 o                         
  -1   2   3        555.53        600.72         8.88 o                         
   0   2   3       1232.12       1290.46        16.65 o                         
   1   2   3       2675.70       2752.64        49.03 o                         
   2   2   3        384.03        405.94         9.23 o                         
   3   2   3        142.79        136.70         2.57 o                         
   4   2   3        617.09        589.21         7.40 o                         
   5   2   3         36.25         32.39         1.99 o                         
   6   2   3          2.41          2.59         0.50 o                         
   7   2   3        123.01        122.83         6.20 o                         
   8   2   3         47.23         50.72         3.22 o                         
  -6   3   3        127.53        125.04         4.80 o                         
  -5   3   3         79.84         93.41         5.59 o                         
  -4   3   3         71.55         78.84         4.86 o                         
  -3   3   3        256.34        259.61         9.00 o                         
  -2   3   3        195.58        194.50         7.16 o                         
  -1   3   3        466.04        499.88        12.66 o                         
   0   3   3        958.21        963.67        20.14 o                         
   1   3   3        371.80        362.48         9.20 o                         
   2   3   3        541.94        549.95         9.44 o                         
   3   3   3        574.29        601.78         9.23 o                         
   4   3   3        440.31        433.04         7.04 o                         
   5   3   3        548.97        553.53        13.05 o                         
   6   3   3         50.31         52.98         3.63 o                         
   7   3   3         27.08         26.80         2.80 o                         
   8   3   3         19.03         20.03         2.66 o                         
  -5   4   3         66.75         63.44         4.94 o                         
  -4   4   3         60.53         61.76         4.61 o                         
  -3   4   3          6.65          3.83         1.01 o                         
  -2   4   3          1.65          2.15         0.74 o                         
  -1   4   3        516.16        512.51        13.69 o                         
   0   4   3        211.55        205.32         7.17 o                         
   1   4   3        100.21        124.96         5.03 o                         
   2   4   3        113.83         94.37         3.96 o                         
   3   4   3        452.14        511.42         8.35 o                         
   4   4   3        498.34        498.65        13.05 o                         
   5   4   3        822.87        815.58        12.93 o                         
   6   4   3        299.51        290.07         9.83 o                         
   7   4   3        110.02         97.69         5.66 o                         
   8   4   3        153.33        150.73         7.73 o                         
  -4   5   3         10.37          8.57         1.24 o                         
  -3   5   3          4.56          5.54         1.47 o                         
  -2   5   3        117.69        124.34         6.50 o                         
  -1   5   3         88.63         89.41         5.12 o                         
   0   5   3        423.02        427.80        12.37 o                         
   1   5   3        537.01        548.93        14.07 o                         
   2   5   3        142.71        146.73         5.63 o                         
   3   5   3        784.29        810.78        17.34 o                         
   4   5   3        633.60        659.78        10.54 o                         
   5   5   3         17.20         15.56         1.95 o                         
   6   5   3        115.75        116.51         6.04 o                         
   7   5   3        422.28        384.32        12.74 o                         
   8   5   3        167.08        171.13         8.42 o                         
  -2   6   3        240.53        243.63        10.10 o                         
  -1   6   3         13.61         13.30         2.11 o                         
   0   6   3          4.83          4.11         1.08 o                         
   1   6   3        128.89        135.44         6.29 o                         
   2   6   3        354.99        370.43        10.90 o                         
   3   6   3        297.25        294.57         8.87 o                         
   4   6   3          2.86          2.43         0.46 o                         
   5   6   3          3.36          3.11         0.90 o                         
   6   6   3        111.42        116.43         6.23 o                         
   7   6   3         36.48         40.43         3.75 o                         
   8   6   3         45.81         45.52         4.28 o                         
  -1   7   3         43.55         45.62         2.92 o                         
   0   7   3         14.96         13.03         2.07 o                         
   1   7   3          3.98          5.29         1.30 o                         
   2   7   3        125.07        116.46         5.87 o                         
   3   7   3         25.53         28.01         2.78 o                         
   4   7   3         22.92         22.96         2.47 o                         
   5   7   3        116.01        112.47         5.92 o                         
   6   7   3        242.20        247.64         9.79 o                         
   7   7   3        212.05        218.40         9.60 o                         
   1   8   3        308.05        310.32        11.43 o                         
   3   8   3         50.45         59.28         4.13 o                         
   4   8   3        324.40        310.90        10.74 o                         
   5   8   3         96.01         92.58         5.58 o                         
   6   8   3         36.77         34.53         3.45 o                         
   2   9   3        128.07        124.41         4.94 o                         
   3   9   3         53.95         58.50         3.08 o                         
   4   9   3         38.95         35.48         3.34 o                         
   5   9   3        137.34        140.01         7.29 o                         
  -4  -7   4         98.80        102.06         6.07 o                         
  -3  -7   4         23.72         26.14         2.84 o                         
  -2  -7   4         16.01         17.88         2.49 o                         
  -1  -7   4         49.94         51.06         4.49 o                         
  -5  -6   4        116.59        115.90         6.59 o                         
  -4  -6   4        188.34        178.26         7.95 o                         
  -3  -6   4        510.21        522.26        14.55 o                         
  -2  -6   4        160.36        169.49         7.62 o                         
  -1  -6   4         57.29         59.20         4.46 o                         
   0  -6   4        172.82        169.01         8.35 o                         
   1  -6   4         82.61         83.64         5.98 o                         
  -6  -5   4         39.13         41.81         3.94 o                         
  -5  -5   4        146.49        166.78         7.78 o                         
  -4  -5   4        169.79        167.99         4.77 o                         
  -3  -5   4         34.08         39.04         2.97 o                         
  -2  -5   4          3.55          2.30         0.90 o                         
  -1  -5   4         97.15         97.74         5.41 o                         
   0  -5   4         96.44        106.01         5.96 o                         
   1  -5   4         24.88         24.46         2.95 o                         
   2  -5   4         58.33         56.33         4.78 o                         
  -7  -4   4         18.97         16.19         2.51 o                         
  -6  -4   4          7.41          3.88         1.17 o                         
  -5  -4   4        146.29        149.69         4.60 o                         
  -4  -4   4         25.43         29.48         2.18 o                         
  -3  -4   4          1.14          1.71         0.67 o                         
  -2  -4   4        113.39        113.71         5.19 o                         
  -1  -4   4        170.74        161.75         6.67 o                         
   0  -4   4        164.34        164.52         7.06 o                         
   1  -4   4         69.68         67.75         4.61 o                         
   2  -4   4         48.68         47.60         4.05 o                         
   3  -4   4        344.01        332.06        12.41 o                         
   4  -4   4        286.74        280.26        11.74 o                         
  -7  -3   4         52.83         62.39         4.92 o                         
  -6  -3   4        288.51        293.90        10.87 o                         
  -5  -3   4         84.52         82.21         4.21 o                         
  -4  -3   4         13.15         11.32         1.68 o                         
  -3  -3   4        237.72        240.38         7.31 o                         
  -2  -3   4        912.21        887.69        12.26 o                         
  -1  -3   4        316.47        305.51         5.60 o                         
   0  -3   4        193.57        202.41         7.44 o                         
   1  -3   4         71.77         80.02         4.58 o                         
   2  -3   4          5.69          3.61         0.90 o                         
   3  -3   4        103.13        106.52         6.04 o                         
   4  -3   4         76.57         83.92         5.62 o                         
   5  -3   4          3.16          3.59         1.18 o                         
  -7  -2   4        257.67        283.77        11.19 o                         
  -6  -2   4        135.65        148.39         7.19 o                         
  -5  -2   4         90.83        100.95         3.53 o                         
  -4  -2   4        138.31        137.39         2.89 o                         
  -3  -2   4          1.72          1.81         0.22 o                         
  -2  -2   4        176.87        172.23         5.81 o                         
  -1  -2   4        406.50        364.80        20.48 o                         
   0  -2   4          9.90         12.28         1.00 o                         
   1  -2   4         47.37         53.26         3.44 o                         
   2  -2   4        433.04        412.52         8.07 o                         
   3  -2   4          5.84          5.62         0.86 o                         
   4  -2   4          4.86          2.75         0.59 o                         
   5  -2   4         27.61         25.47         2.15 o                         
   6  -2   4         69.97         74.58         3.95 o                         
  -6  -1   4         52.42         48.93         2.52 o                         
  -5  -1   4        210.37        200.82         4.11 o                         
  -4  -1   4        864.83        855.49        10.63 o                         
  -3  -1   4        511.62        507.56         8.88 o                         
  -2  -1   4        164.24        153.37         5.57 o                         
  -1  -1   4         23.63         16.09         1.51 o                         
   0  -1   4         49.66         40.06         2.59 o                         
   1  -1   4        461.87        485.08         8.05 o                         
   2  -1   4        269.57        272.86         4.21 o                         
   3  -1   4         81.17         79.85         2.10 o                         
   4  -1   4        122.71        124.45         4.39 o                         
   5  -1   4         49.33         53.10         5.84 o                         
   6  -1   4         49.13         53.01         6.91 o                         
  -6   0   4        121.95        119.87         5.83 o                         
  -5   0   4         21.32         22.51         1.61 o                         
  -4   0   4        194.56        205.80         8.47 o                         
  -3   0   4       1381.29       1379.91        28.04 o                         
  -2   0   4        475.71        490.09         8.30 o                         
  -1   0   4        108.90        100.42         2.30 o                         
   0   0   4        452.65        442.19        10.79 o                         
   1   0   4        377.29        331.88         9.02 o                         
   2   0   4        125.66        124.72         5.05 o                         
   3   0   4         56.86         57.51         2.06 o                         
   4   0   4         23.37         26.48         1.29 o                         
   5   0   4         52.55         55.21         2.38 o                         
   6   0   4          8.70         10.80         1.31 o                         
   7   0   4          6.47          7.41         1.88 o                         
  -6   1   4          8.41          9.65         1.61 o                         
  -5   1   4          4.14          7.17         1.34 o                         
  -4   1   4         41.42         51.07         2.35 o                         
  -3   1   4         78.29         77.04         2.72 o                         
  -2   1   4        262.94        262.49         5.26 o                         
  -1   1   4       1477.70       1488.04        19.78 o                         
   0   1   4        625.47        662.11        14.85 o                         
   1   1   4        407.22        431.69         7.51 o                         
   2   1   4       1906.52       1892.42        35.74 o                         
   3   1   4        427.64        442.39         7.67 o                         
   4   1   4         21.45         21.00         1.31 o                         
   5   1   4        172.88        165.28         4.39 o                         
   6   1   4         20.80         22.51         1.58 o                         
   7   1   4          1.21          0.28         0.50 o                         
  -6   2   4         28.53         31.12         3.26 o                         
  -5   2   4        170.85        169.35         7.61 o                         
  -4   2   4        204.54        195.95         7.85 o                         
  -3   2   4        260.38        264.78         8.87 o                         
  -2   2   4        257.50        248.47         5.35 o                         
  -1   2   4        173.45        171.45         5.57 o                         
   0   2   4       1134.07       1169.31        23.87 o                         
   1   2   4        857.58        931.16        19.38 o                         
   2   2   4        109.25         95.88         3.96 o                         
   3   2   4        400.37        404.74         5.86 o                         
   4   2   4        505.74        504.91         7.01 o                         
   5   2   4        164.32        156.03         4.18 o                         
   6   2   4        152.21        149.70         4.29 o                         
   7   2   4         25.04         26.26         2.75 o                         
   8   2   4          5.31          3.12         0.97 o                         
  -6   3   4         38.73         39.06         3.66 o                         
  -5   3   4         72.82         77.44         5.25 o                         
  -4   3   4         50.30         49.44         4.01 o                         
  -3   3   4        127.57        124.95         6.15 o                         
  -2   3   4          7.39          6.96         1.32 o                         
  -1   3   4         11.56         14.23         1.76 o                         
   0   3   4        585.99        577.43        14.27 o                         
   1   3   4        384.99        374.59        10.00 o                         
   2   3   4         52.70         79.85         3.67 o                         
   3   3   4         33.01         25.87         1.90 o                         
   4   3   4        313.80        338.04         6.36 o                         
   5   3   4        503.40        491.18         8.27 o                         
   6   3   4        463.63        478.83        13.40 o                         
   7   3   4         87.75         89.97         5.27 o                         
   8   3   4         70.48         67.40         4.98 o                         
  -4   4   4         45.46         51.11         4.28 o                         
  -3   4   4         46.68         45.48         3.86 o                         
  -2   4   4         10.95         10.52         1.72 o                         
  -1   4   4        430.01        435.36        12.66 o                         
   0   4   4        160.07        163.81         6.63 o                         
   1   4   4        354.10        318.32         9.50 o                         
   2   4   4        792.19        789.94        14.83 o                         
   3   4   4        382.63        369.50         9.14 o                         
   4   4   4        412.36        442.09         8.41 o                         
   5   4   4        338.85        338.34         6.27 o                         
   6   4   4         69.05         71.37         4.55 o                         
   7   4   4         73.60         66.78         4.65 o                         
   8   4   4        148.19        139.03         7.37 o                         
  -3   5   4         78.08         80.77         5.61 o                         
  -2   5   4        284.00        294.41        10.98 o                         
  -1   5   4        326.32        327.77        11.28 o                         
   0   5   4         61.00         67.69         4.41 o                         
   1   5   4         23.47         34.15         2.91 o                         
   2   5   4         59.08         73.06         4.04 o                         
   3   5   4        492.80        519.25        12.85 o                         
   4   5   4        459.22        463.31         8.48 o                         
   5   5   4         32.16         27.12         2.65 o                         
   6   5   4         13.78         15.74         2.17 o                         
   7   5   4        147.94        143.17         7.23 o                         
   8   5   4         27.54         26.43         3.09 o                         
  -2   6   4        210.09        209.88         9.62 o                         
  -1   6   4        115.38        124.74         6.94 o                         
   0   6   4         27.24         27.93         2.99 o                         
   1   6   4          1.20          0.76         0.49 o                         
   2   6   4         26.41         28.38         2.66 o                         
   3   6   4         70.41         81.48         4.36 o                         
   4   6   4         42.78         43.17         2.16 o                         
   5   6   4         64.68         59.84         4.16 o                         
   6   6   4         88.24         85.40         5.30 o                         
   7   6   4        155.44        163.31         8.03 o                         
  -1   7   4        154.06        146.67         8.07 o                         
   0   7   4         92.62        101.33         6.32 o                         
   1   7   4        212.40        213.97         9.14 o                         
   2   7   4        665.21        649.87        17.53 o                         
   3   7   4        110.84        118.88         5.83 o                         
   4   7   4         24.07         28.85         1.87 o                         
   5   7   4        341.61        344.62        11.66 o                         
   6   7   4        150.10        140.16         7.21 o                         
   7   7   4         27.10         25.14         3.11 o                         
   1   8   4        173.10        162.12         8.31 o                         
   2   8   4        110.31        102.14         6.16 o                         
   3   8   4        207.50        204.45         6.04 o                         
   4   8   4        119.47        126.22         6.58 o                         
   5   8   4         39.22         40.49         3.67 o                         
   6   8   4        100.88         98.50         6.16 o                         
   3   9   4         85.41         89.35         5.66 o                         
   4   9   4         39.93         32.84         3.38 o                         
  -2  -7   5        168.41        176.32         8.70 o                         
  -4  -6   5         48.59         48.67         4.16 o                         
  -3  -6   5        134.50        133.12         6.65 o                         
  -2  -6   5         30.96         32.86         3.36 o                         
  -1  -6   5          3.44          4.44         1.29 o                         
   0  -6   5         26.70         29.89         3.50 o                         
  -5  -5   5         35.92         33.31         2.30 o                         
  -4  -5   5         67.02         69.50         4.82 o                         
  -3  -5   5          1.07          1.43         0.68 o                         
  -2  -5   5          9.90         11.68         1.86 o                         
  -1  -5   5         73.80         72.57         4.90 o                         
   0  -5   5         34.60         34.30         3.49 o                         
   1  -5   5         49.57         55.58         4.69 o                         
  -6  -4   5         23.25         29.80         3.32 o                         
  -5  -4   5        198.98        195.20         5.76 o                         
  -4  -4   5        121.33        120.41         4.07 o                         
  -3  -4   5         15.58         14.08         1.75 o                         
  -2  -4   5         73.19         68.95         4.25 o                         
  -1  -4   5        488.96        481.70        13.98 o                         
   0  -4   5        184.28        176.50         7.79 o                         
   1  -4   5         40.06         40.35         3.74 o                         
   2  -4   5          8.71         13.03         2.20 o                         
   3  -4   5          7.90         12.43         2.28 o                         
  -6  -3   5        397.70        430.88        14.30 o                         
  -5  -3   5         82.04         93.35         5.55 o                         
  -4  -3   5         39.40         44.19         2.40 o                         
  -3  -3   5        147.50        148.47         5.98 o                         
  -2  -3   5         14.50         12.35         1.62 o                         
  -1  -3   5         34.43         32.55         2.79 o                         
   0  -3   5        129.61        122.66         5.95 o                         
   1  -3   5         11.67         11.89         1.86 o                         
   2  -3   5         20.38         20.94         2.55 o                         
   3  -3   5         55.45         55.19         4.59 o                         
   4  -3   5          4.42          6.23         1.63 o                         
  -6  -2   5        221.84        235.35         9.69 o                         
  -5  -2   5        119.54        121.05         6.98 o                         
  -4  -2   5        213.66        209.21         5.55 o                         
  -3  -2   5        584.96        568.11        19.47 o                         
  -2  -2   5        427.06        417.68        11.31 o                         
  -1  -2   5        170.38        163.07         6.37 o                         
   0  -2   5          2.71          3.42         0.86 o                         
   1  -2   5         13.41         11.49         1.63 o                         
   2  -2   5        323.39        347.00         8.65 o                         
   3  -2   5         68.95         73.38         3.42 o                         
   4  -2   5          1.18          1.28         0.29 o                         
   5  -2   5         48.19         54.09         4.04 o                         
  -6  -1   5          8.54          8.11         1.65 o                         
  -5  -1   5        114.07        110.29         5.68 o                         
  -4  -1   5         99.36        102.48         3.62 o                         
  -3  -1   5        278.97        284.33        13.13 o                         
  -2  -1   5        704.00        668.97        16.05 o                         
  -1  -1   5        386.68        384.31        10.66 o                         
   0  -1   5        180.38        173.82         6.53 o                         
   1  -1   5        111.53        109.14         3.02 o                         
   2  -1   5         94.73         95.11         2.21 o                         
   3  -1   5        117.26        125.05         5.30 o                         
   4  -1   5         18.16         20.02         1.73 o                         
   5  -1   5          3.27          2.99         0.69 o                         
   6  -1   5         14.03         15.30         2.15 o                         
  -6   0   5         49.82         52.93         3.99 o                         
  -5   0   5          3.59          5.17         0.83 o                         
  -4   0   5          2.12          1.36         0.82 o                         
  -3   0   5        184.13        204.96        11.29 o                         
  -2   0   5        155.36        143.91         3.93 o                         
  -1   0   5         67.80         76.37         4.01 o                         
   0   0   5       1147.61       1144.85        17.01 o                         
   1   0   5        662.46        662.08        15.80 o                         
   2   0   5        131.46        132.04         5.73 o                         
   3   0   5        556.03        559.93         9.38 o                         
   4   0   5        260.31        264.69         6.88 o                         
   5   0   5         19.00         23.76         2.39 o                         
   6   0   5         21.91         24.26         2.11 o                         
  -6   1   5         42.46         43.07         3.82 o                         
  -5   1   5        120.03        120.66         6.21 o                         
  -4   1   5        216.32        232.51         5.84 o                         
  -3   1   5        182.65        179.05         4.66 o                         
  -2   1   5        515.42        501.80         8.78 o                         
  -1   1   5        362.88        353.69        10.05 o                         
   0   1   5         88.65         85.18         4.23 o                         
   1   1   5        679.68        681.87        15.89 o                         
   2   1   5        698.45        717.53        16.77 o                         
   3   1   5         53.60         53.58         2.23 o                         
   4   1   5         98.37         94.76         3.14 o                         
   5   1   5        213.14        214.51         5.35 o                         
   6   1   5        102.54        104.51         5.94 o                         
   7   1   5         24.46         24.87         3.30 o                         
  -6   2   5          0.61         -0.13         0.53 o                         
  -5   2   5         76.43         75.91         5.15 o                         
  -4   2   5        219.82        216.74         8.69 o                         
  -3   2   5         46.59         49.45         3.54 o                         
  -2   2   5         80.31         86.95         2.81 o                         
  -1   2   5         30.17         27.41         1.35 o                         
   0   2   5          6.95          7.71         1.22 o                         
   1   2   5        383.57        357.88        10.18 o                         
   2   2   5        146.32        143.36         5.62 o                         
   3   2   5          1.41          2.55         0.78 o                         
   4   2   5         35.92         31.94         2.44 o                         
   5   2   5         81.75         87.87         2.55 o                         
   6   2   5        276.24        257.66         6.24 o                         
   7   2   5        282.45        269.90         9.68 o                         
  -5   3   5          0.57          1.55         0.63 o                         
  -4   3   5         82.24         80.38         5.33 o                         
  -3   3   5        124.07        121.01         6.37 o                         
  -2   3   5         49.07         36.13         3.15 o                         
  -1   3   5          1.13          1.95         0.70 o                         
   0   3   5        565.53        566.02         8.58 o                         
   1   3   5        475.32        477.69        12.65 o                         
   2   3   5        197.63        207.10         7.15 o                         
   3   3   5        414.91        405.99        10.81 o                         
   4   3   5        465.20        455.73         8.40 o                         
   5   3   5        264.92        262.33         7.53 o                         
   6   3   5         82.08         79.48         4.67 o                         
   7   3   5         47.38         43.45         3.61 o                         
   8   3   5         54.16         53.72         4.36 o                         
  -4   4   5        157.90        149.66         7.95 o                         
  -3   4   5        135.24        134.82         7.20 o                         
  -2   4   5        195.88        182.56         8.16 o                         
  -1   4   5        580.00        581.83        16.02 o                         
   0   4   5        217.80        214.06         8.14 o                         
   1   4   5         44.14         47.77         3.44 o                         
   2   4   5        140.20        157.38         6.38 o                         
   3   4   5         30.15         40.32         2.84 o                         
   4   4   5        249.34        241.25         5.57 o                         
   5   4   5        367.06        361.08         7.17 o                         
   6   4   5         16.06         15.27         2.08 o                         
   7   4   5         25.28         23.76         2.79 o                         
   8   4   5         69.14         65.99         4.96 o                         
  -3   5   5         13.81         14.87         2.41 o                         
  -2   5   5        230.06        231.98         9.94 o                         
  -1   5   5        466.71        457.73        14.48 o                         
   0   5   5        241.94        239.48         9.35 o                         
   1   5   5          1.20          1.72         0.65 o                         
   2   5   5          1.53          0.46         0.18 o                         
   3   5   5         97.25        105.23         5.03 o                         
   4   5   5         60.00         63.20         2.67 o                         
   5   5   5          8.00          9.24         1.53 o                         
   6   5   5         54.89         48.88         3.94 o                         
   7   5   5         99.30        102.53         6.15 o                         
  -1   6   5         28.79         27.02         3.26 o                         
   0   6   5        347.05        372.29        12.97 o                         
   1   6   5        226.05        246.58         9.75 o                         
   2   6   5        209.83        213.43         8.54 o                         
   3   6   5        691.83        717.88        17.89 o                         
   4   6   5        175.94        194.58         5.33 o                         
   5   6   5         36.49         41.41         3.61 o                         
   6   6   5        188.38        196.70         8.62 o                         
   7   6   5        102.41        105.69         6.49 o                         
   0   7   5          3.17          4.42         1.38 o                         
   1   7   5        213.24        206.57         9.35 o                         
   2   7   5        368.15        359.92        12.41 o                         
   3   7   5        129.43        121.75         6.24 o                         
   4   7   5        130.62        136.35         4.58 o                         
   5   7   5        180.85        179.21         8.15 o                         
   6   7   5         76.18         80.40         5.42 o                         
   2   8   5         63.49         69.73         5.20 o                         
   3   8   5        103.98        111.88         6.32 o                         
   4   8   5        111.21        111.52         6.38 o                         
   5   8   5         16.02         13.30         2.12 o                         
   3   9   5        100.69        109.11         6.73 o                         
  -2  -6   6          1.42         13.65         2.82 o                         
  -3  -5   6         50.21         51.48         4.03 o                         
  -2  -5   6          2.84          1.84         0.66 o                         
  -1  -5   6         27.56         29.41         3.28 o                         
   0  -5   6        154.69        152.45         8.12 o                         
  -5  -4   6        365.72        390.36         9.28 o                         
  -4  -4   6         90.12         96.90         4.08 o                         
  -3  -4   6          6.48          6.46         1.30 o                         
  -2  -4   6         43.17         38.94         3.37 o                         
  -1  -4   6         31.59         27.63         3.01 o                         
   0  -4   6         16.77         21.11         2.66 o                         
   1  -4   6         10.60         11.95         2.07 o                         
   2  -4   6          9.58         14.37         2.42 o                         
  -5  -3   6        145.07        148.58         8.14 o                         
  -4  -3   6        107.86        107.05         4.17 o                         
  -3  -3   6        281.84        279.59        10.00 o                         
  -2  -3   6        288.77        279.08         9.64 o                         
  -1  -3   6        132.96        127.62         6.28 o                         
   0  -3   6         97.03         91.87         5.45 o                         
   1  -3   6          1.04          2.01         0.84 o                         
   2  -3   6          0.50          0.86         0.62 o                         
   3  -3   6        118.93        117.29         7.10 o                         
  -6  -2   6        117.69        134.16         7.32 o                         
  -5  -2   6         21.40         22.50         3.99 o                         
  -4  -2   6         34.01         33.70         2.21 o                         
  -3  -2   6        107.71        106.97         5.52 o                         
  -2  -2   6        356.34        353.07         7.81 o                         
  -1  -2   6        279.23        261.85         9.16 o                         
   0  -2   6         95.22         91.74         5.15 o                         
   1  -2   6        123.73        126.88         6.36 o                         
   2  -2   6         53.96         56.54         4.29 o                         
   3  -2   6         14.62         18.05         2.44 o                         
   4  -2   6         27.48         28.21         3.24 o                         
  -6  -1   6         11.33         11.48         1.97 o                         
  -5  -1   6        100.47        104.57        11.74 o                         
  -4  -1   6         18.29         22.79         3.28 o                         
  -3  -1   6         25.46         18.34         1.55 o                         
  -2  -1   6        153.41        152.74         6.65 o                         
  -1  -1   6        225.80        211.83         5.60 o                         
   0  -1   6         57.56         56.35         3.80 o                         
   1  -1   6        401.16        386.10        11.87 o                         
   2  -1   6        323.20        347.71        22.90 o                         
   3  -1   6         79.55         91.04         7.15 o                         
   4  -1   6        151.46        154.86         5.73 o                         
   5  -1   6         73.02         75.01         3.81 o                         
   6  -1   6         15.33         16.86         2.67 o                         
  -6   0   6         27.11         25.08         2.87 o                         
  -5   0   6         26.45         27.86         2.05 o                         
  -4   0   6        213.61        217.97         5.90 o                         
  -3   0   6        317.24        321.68         7.18 o                         
  -2   0   6        118.73        117.72         3.80 o                         
  -1   0   6        319.77        297.24         9.77 o                         
   0   0   6        399.48        396.34        11.74 o                         
   1   0   6        107.52        112.07         3.20 o                         
   2   0   6        171.10        180.40         6.56 o                         
   3   0   6        239.75        245.46        10.58 o                         
   4   0   6         63.15         64.74         3.18 o                         
   5   0   6         18.91         17.15         2.95 o                         
   6   0   6         44.79         51.68         5.65 o                         
  -6   1   6        112.14        114.43         6.74 o                         
  -5   1   6          1.16          2.05         0.84 o                         
  -4   1   6         67.18         70.75         3.11 o                         
  -3   1   6        283.12        272.09         6.36 o                         
  -2   1   6         89.70         97.94         3.31 o                         
  -1   1   6         47.10         46.90         3.45 o                         
   0   1   6          1.13          0.72         0.47 o                         
   1   1   6         50.60         47.85         3.38 o                         
   2   1   6        296.41        294.07         6.82 o                         
   3   1   6         18.54         15.51         1.43 o                         
   4   1   6          0.73          1.86         0.47 o                         
   5   1   6         44.39         46.84         3.79 o                         
   6   1   6         23.83         24.76         2.09 o                         
  -5   2   6         44.69         42.93         4.04 o                         
  -4   2   6          9.52          9.68         1.68 o                         
  -3   2   6         62.15         57.47         4.30 o                         
  -2   2   6         99.91        100.48         3.82 o                         
  -1   2   6          2.81          1.61         0.35 o                         
   0   2   6          1.49          1.76         0.57 o                         
   1   2   6        252.82        266.35         9.08 o                         
   2   2   6        517.51        500.05        13.56 o                         
   3   2   6        207.53        217.93         7.83 o                         
   4   2   6        123.11        119.38         3.20 o                         
   5   2   6        223.39        213.99         4.56 o                         
   6   2   6        152.42        147.72         4.72 o                         
  -4   3   6        192.79        198.97         9.21 o                         
  -3   3   6        356.84        351.32        12.27 o                         
  -2   3   6        110.52         99.95         5.75 o                         
  -1   3   6        184.68        174.85         7.69 o                         
   0   3   6        951.26        930.13        21.96 o                         
   1   3   6        153.51        159.55         6.82 o                         
   2   3   6          1.19          1.05         0.51 o                         
   3   3   6        139.24        146.63         6.24 o                         
   4   3   6         63.58         69.40         2.89 o                         
   5   3   6         88.62         85.65         3.27 o                         
   6   3   6        116.18        120.42         6.08 o                         
   7   3   6          6.20          4.83         1.12 o                         
  -3   4   6         29.34         33.03         3.55 o                         
  -2   4   6         67.69         69.65         5.00 o                         
  -1   4   6        250.30        256.35         9.89 o                         
   0   4   6        505.98        506.49        14.86 o                         
   1   4   6        343.83        380.25        12.12 o                         
   2   4   6          1.16          1.50         0.63 o                         
   3   4   6         14.83         11.94         1.66 o                         
   4   4   6         68.96         73.98         3.05 o                         
   5   4   6         77.42         72.37         4.55 o                         
   6   4   6          2.04          1.42         0.63 o                         
   7   4   6          7.59          8.12         1.58 o                         
  -2   5   6         87.25         85.85         6.02 o                         
  -1   5   6         95.51        100.31         6.28 o                         
   0   5   6         37.35         40.65         3.76 o                         
   1   5   6        339.95        335.59        11.53 o                         
   2   5   6        333.61        344.53        11.36 o                         
   3   5   6        303.51        295.93         9.98 o                         
   4   5   6        403.13        401.10        11.66 o                         
   5   5   6         94.20         90.58         5.44 o                         
   6   5   6         66.66         70.79         4.92 o                         
   7   5   6        107.04        105.16         6.44 o                         
  -1   6   6         95.40         89.76         6.34 o                         
   0   6   6         63.19         62.38         4.99 o                         
   1   6   6         10.74         12.18         2.05 o                         
   2   6   6        157.20        154.71         7.49 o                         
   3   6   6        474.68        466.50        13.97 o                         
   4   6   6        202.01        192.63         7.67 o                         
   5   6   6         46.01         43.44         3.80 o                         
   6   6   6        109.56        120.00         6.82 o                         
   1   7   6         51.44         55.83         4.83 o                         
   2   7   6        117.50        127.25         7.16 o                         
   3   7   6         35.77         39.78         3.69 o                         
   4   7   6        136.41        150.97         7.02 o                         
   5   7   6        167.77        156.59         7.79 o                         
   2   8   6         65.50         61.12         5.13 o                         
   3   8   6         72.74         75.27         5.38 o                         
  -3  -5   7         76.56         73.74         5.20 o                         
  -2  -5   7          4.64          3.23         1.32 o                         
  -5  -4   7        117.17        114.34         6.70 o                         
  -4  -4   7         83.78         76.24         5.36 o                         
  -3  -4   7         36.39         28.24         3.01 o                         
  -2  -4   7        221.70        213.30         9.17 o                         
  -1  -4   7        173.06        164.02         8.14 o                         
   0  -4   7         22.26         21.90         2.95 o                         
  -5  -3   7         90.10         91.95         5.88 o                         
  -4  -3   7         44.01         48.57         2.94 o                         
  -3  -3   7         12.71         11.47         1.91 o                         
  -2  -3   7         43.61         44.81         3.76 o                         
  -1  -3   7        224.28        212.29         9.03 o                         
   0  -3   7        130.31        138.39         7.29 o                         
   1  -3   7         17.69         18.28         2.65 o                         
   2  -3   7         28.00         25.62         3.26 o                         
  -5  -2   7          1.32          1.10         0.51 o                         
  -4  -2   7         61.90         62.08         3.29 o                         
  -3  -2   7         36.96         39.97         4.92 o                         
  -2  -2   7         10.11          9.75         1.75 o                         
  -1  -2   7         43.36         39.24         3.49 o                         
   0  -2   7        120.96        119.80         6.48 o                         
   1  -2   7         77.14         82.51         5.44 o                         
   2  -2   7        152.12        147.04         7.67 o                         
   3  -2   7         72.08         74.14         5.53 o                         
  -5  -1   7         58.48         57.78         3.30 o                         
  -4  -1   7         22.54         20.15         1.80 o                         
  -3  -1   7        140.24        145.94         4.90 o                         
  -2  -1   7        285.99        276.06        10.18 o                         
  -1  -1   7        126.31        121.87         6.36 o                         
   0  -1   7        109.77        106.44         5.84 o                         
   1  -1   7        180.47        162.13         7.60 o                         
   2  -1   7        116.71        121.14         6.66 o                         
   3  -1   7         44.18         38.08         3.73 o                         
   4  -1   7         37.85         37.73         3.86 o                         
  -5   0   7        111.96        112.80         6.73 o                         
  -4   0   7         12.21         14.43         1.47 o                         
  -3   0   7         76.63         73.06         3.25 o                         
  -2   0   7        129.95        129.32         4.32 o                         
  -1   0   7         83.51         73.44         4.79 o                         
   0   0   7         59.82         59.14         4.26 o                         
   1   0   7          9.28         10.64         2.24 o                         
   2   0   7         12.91         13.10         1.95 o                         
   3   0   7        194.31        194.24         8.58 o                         
   4   0   7          4.54          6.11         1.61 o                         
   5   0   7          2.79          3.83         1.20 o                         
  -4   1   7         31.21         29.62         3.30 o                         
  -3   1   7         61.39         51.89         4.17 o                         
  -2   1   7         69.01         66.49         2.89 o                         
  -1   1   7         15.25         14.76         2.07 o                         
   0   1   7          1.76          3.67         1.03 o                         
   1   1   7          9.34         11.25         1.70 o                         
   2   1   7         80.28         79.07         4.90 o                         
   3   1   7        224.79        225.03         4.86 o                         
   4   1   7        150.53        151.35         7.40 o                         
   5   1   7         58.26         70.53         3.62 o                         
   6   1   7         65.96         63.94         4.54 o                         
  -4   2   7         61.91         60.96         4.90 o                         
  -3   2   7        180.32        182.08         8.60 o                         
  -2   2   7        562.53        536.17        15.89 o                         
  -1   2   7        129.15        126.33         6.54 o                         
   0   2   7         89.25         90.35         5.37 o                         
   1   2   7        695.58        706.29        18.48 o                         
   2   2   7        152.33        154.91         7.11 o                         
   3   2   7          3.83          4.09         1.05 o                         
   4   2   7         34.34         33.73         2.07 o                         
   5   2   7         49.22         47.97         2.71 o                         
   6   2   7         54.13         56.12         4.42 o                         
  -3   3   7         89.07         95.96         6.16 o                         
  -2   3   7         15.34         17.52         2.49 o                         
  -1   3   7        127.55        134.16         7.04 o                         
   0   3   7        348.31        334.58        11.64 o                         
   1   3   7        346.86        363.23        12.04 o                         
   2   3   7        167.93        180.27         7.79 o                         
   3   3   7          7.19          7.56         1.50 o                         
   4   3   7          7.29          6.11         0.93 o                         
   5   3   7          7.82          8.51         1.08 o                         
   6   3   7         43.21         42.19         3.53 o                         
  -2   4   7          3.12          2.00         0.84 o                         
  -1   4   7         72.66         71.14         5.17 o                         
   0   4   7        147.00        155.03         7.74 o                         
   1   4   7        110.25        113.73         6.36 o                         
   2   4   7        214.17        222.63         8.95 o                         
   3   4   7        197.85        200.86         8.28 o                         
   4   4   7        325.63        324.27        10.77 o                         
   5   4   7        232.22        232.86         9.20 o                         
   6   4   7         15.02         14.41         2.11 o                         
   7   4   7         44.96         46.77         4.09 o                         
  -1   5   7         91.60         86.80         6.11 o                         
   0   5   7         53.95         45.68         4.19 o                         
   1   5   7         73.89         61.05         4.70 o                         
   2   5   7         66.05         57.80         4.48 o                         
   3   5   7        100.94         93.28         5.59 o                         
   4   5   7        289.18        271.85         9.91 o                         
   5   5   7        196.60        199.81         8.70 o                         
   6   5   7         28.16         25.31         2.94 o                         
   0   6   7        148.41        155.74         8.54 o                         
   1   6   7         12.00         13.95         2.40 o                         
   2   6   7         65.26         59.72         4.74 o                         
   3   6   7        223.16        222.65         9.35 o                         
   4   6   7         28.73         28.55         2.92 o                         
   5   6   7         68.25         68.79         5.04 o                         
   2   7   7         20.95         21.84         3.00 o                         
   3   7   7         72.78         61.05         4.87 o                         
  -1  -3   8          0.47          1.05         0.54 o                         
  -3  -2   8         49.68         49.48         3.03 o                         
  -2  -2   8         60.14         58.59         4.77 o                         
  -1  -2   8        111.22        113.79         4.74 o                         
   0  -2   8        105.30        113.57         6.74 o                         
   1  -2   8         54.36         51.59         4.54 o                         
  -4  -1   8         47.58         51.76         4.28 o                         
  -3  -1   8         15.03         15.90         1.65 o                         
  -2  -1   8        105.83        101.83         6.32 o                         
  -1  -1   8         42.08         42.39         3.94 o                         
   0  -1   8         17.76         17.41         2.30 o                         
   1  -1   8         43.20         44.97         4.11 o                         
   2  -1   8          4.54          4.25         1.22 o                         
  -3   0   8          4.39          3.76         0.76 o                         
  -2   0   8         65.39         58.84         4.90 o                         
  -1   0   8         88.17         83.15         5.55 o                         
   0   0   8          1.79          1.99         0.88 o                         
   1   0   8          3.05          3.19         1.16 o                         
   2   0   8          8.76          9.93         1.34 o                         
   3   0   8         44.41         52.64         4.53 o                         
   4   0   8         75.88         71.96         5.53 o                         
  -3   1   8         96.13        101.62         6.42 o                         
  -2   1   8        114.91        121.79         7.00 o                         
  -1   1   8        415.23        392.64        13.41 o                         
   0   1   8        150.53        143.55         7.46 o                         
   1   1   8         64.72         69.11         4.98 o                         
   2   1   8        262.74        264.02        10.45 o                         
   3   1   8         68.87         64.09         4.80 o                         
   4   1   8          0.48          0.04         0.36 o                         
   5   1   8          3.38          4.21         0.97 o                         
  -2   2   8        121.33        135.77         7.42 o                         
  -1   2   8          6.39          9.49         1.90 o                         
   0   2   8         66.41         65.55         4.92 o                         
   1   2   8        368.28        348.65        12.37 o                         
   2   2   8        259.74        272.38        10.66 o                         
   3   2   8         26.70         33.33         3.41 o                         
   4   2   8          1.28          1.30         0.58 o                         
  -1   3   8          4.75          6.63         1.55 o                         
   0   3   8         56.06         62.61         4.86 o                         
   1   3   8         72.06         78.89         5.45 o                         
   2   3   8        144.32        153.96         7.75 o                         
   3   3   8        166.50        177.64         8.25 o                         
   4   3   8         64.90         67.95         3.32 o                         
   0   4   8        193.32        177.19         8.95 o                         
   1   4   8         30.00         28.67         3.30 o                         
   2   4   8         21.38         21.50         2.87 o                         
   3   4   8         93.84         88.84         5.71 o                         
   4   4   8        104.63         99.42         5.92 o                         
   5   4   8        123.21        116.51         6.45 o                         
   6   4   8         82.63         80.03         5.38 o                         
   1   5   8        224.52        217.42        10.12 o                         
   2   5   8         12.08         11.78         2.21 o                         
   3   5   8         30.84         35.78         3.66 o                         
   4   5   8        192.65        187.32         8.58 o                         
   5   5   8         44.56         44.90         4.11 o                         
   2   6   8         78.21         82.56         6.00 o                         
   3   6   8         35.47         32.08         3.54 o                         
   4   6   8         32.68         29.88         3.24 o                         
   1   1   9         17.07         14.18         2.53 o                         
   2   1   9        197.94        198.81         9.56 o                         
   3   1   9        183.41        185.51         9.17 o                         
   1   2   9         68.12         79.24         5.83 o                         
   2   2   9         22.37         25.08         3.25 o                         
   3   2   9         68.80         70.78         5.50 o                         
   4   2   9        108.94        108.14         6.81 o                         
   1   3   9        173.77        173.13         8.94 o                         
   2   3   9         30.92         31.32         3.58 o                         
   3   3   9          3.97          3.34         1.32 o                         
   4   3   9         44.44         46.82         4.32 o                         
   2   4   9        147.75        137.30         7.92 o                         
   3   4   9         27.12         31.42         3.51 o                         
   4   4   9         21.45         20.59         1.93 o                         
                                                                                
